# Supplementary material for: Unveiling Photoperiod-Responsive Regulatory Networks in Tropical Maize Through Transcriptome Analysis
Source: Genes (Basel). 2025 Feb 4;16(2):192. doi: 10.3390/genes16020192 (PMC11855818; doi:10.3390/genes16020192)
Supplement: Supplementary file 1 [file genes-16-00192-s001.zip › Supplementary Tables.xlsx]

## Sheet: Table S1
Table S1 List of Primer sequence for qRT-PCR assay
Gene ID	Sequence of Primer F	Sequence of Primer R
Zm00001d022590	ATTCAGATGCTGCCGCAATA	GCATTGTTGGCCACTTCATC
Zm00001d008734	GAAGAAGGCGTACCTGACGG	GCGTGTTGTTCTCGTTCTGG
Zm00001d028905	GGCTTTCAGTTGAGGAGGCA	GGCTGAGAGGTTGTGCTAGG
Zm00001d050850	GCAACACCAGTGAGGACAGT	CAATCCACCTTCCCTACCCG
Zm00001d034038	TGAGCATGGCGAGGTCATTT	GGCTGAGAGGTTGTGCTAGG
Zm00001d039589	GGGCAGCAAAAGACCAACTG	AGGGAACAGCTGAAGCTCAC
Zm00001d004875	TGAAGCCGATACCAATGCGA	AGCTTCTCGGTGAGACCTGT
Zm00001d053091	TGTCCGTCTACGGTACGACTA	CCTCCACTGCGGACTATCTT
Zm00001d048531	GGCCCTTTTCTTTGAGGGAA	GATGGGGTAATGTTGCCGAT
Zm00001d018821	GTCGCTTCGTCTTAGTCTGG	GAACTGGCTGCCTCCGTA
Zm00001d049743	GGTAGGTTACCCCCAGTTCT	CAGCTCGAGTTCATCTGCTT
Zm00001d018366	ACCTGAAAGGACGGGAAAAC	TTACTTTCTTCGGTCGCCAG
Zm00001d010799	TGCCTTGGTATATTGGTGGC	AGAAACCAACTGCGTCGAAT
Zm00001d035937	TTGCAGTTCTCATACTCGGC	CTATGTTGTGGAGGGGATGC
Zm00001d034892	GAAGGCACGTAGGATACAGC	TCTGGTTGACCTTTTCCAGC
Zm00001d016036	TTGACAACAGAGGACGCCAA	GTCGAAGGTGGGGAACATGG
Zm00001d046449	TGGGCCTACTGGTCTTACTACTGA	ACATACCCACGCTTCAGATCCT

## Sheet: Table S2
Table S2 rRNA Read Filtering Summary
Sample	clean_reads	Mapped_Reads(%)	Unmapped_Reads(%)
LD6L-A	41586194	710996 ( 1.71% )	40875198 ( 98.29% )
LD6L-B	57101052	1018810 ( 1.78% )	56082242 ( 98.22% )
LD6L-C	57941474	1385748 ( 2.39% )	56555726 ( 97.61% )
SD6L-A	48378550	1199952 ( 2.48% )	47178598 ( 97.52% )
SD6L-B	39663830	790744 ( 1.99% )	38873086 ( 98.01% )
SD6L-C	57530366	1490324 ( 2.59% )	56040042 ( 97.41% )

## Sheet: Table S3
Table S3 Summary of PCA analysis
Sample ID	PC1(60.1%)	PC2(22.7%)	PC3(8.2%)	PC4(6.2%)	PC5(2.8%)	PC6(0%)
LD6L-A	-3413.57	2063.27	-2063.66	633.961	-563.931	2.16993e-11
LD6L-B	-3309.05	152.236	92.3172	-1058.67	1410.78	8.98193e-12
LD6L-C	-3574.78	-1447.68	1741.62	-509.596	-1005.37	6.66656e-12
SD6L-A	2578.09	-4165.68	-1086.75	592.56	132.438	-1.40299e-11
SD6L-B	5618.14	1697.99	-135.759	-1537.28	-354.543	-1.55875e-11
SD6L-C	2101.17	1699.86	1452.24	1879.03	380.631	-3.22584e-12

## Sheet: Table S4
Table S4 DEGs data with classification information
id	LD6L-A_IN_count	LD6L-B_IN_count	LD6L-C_IN_count	SD6L-A_IN_count	SD6L-B_IN_count	SD6L-C_IN_count	LD6L-A_IN_fpkm	LD6L-B_IN_fpkm	LD6L-C_IN_fpkm	SD6L-A_IN_fpkm	SD6L-B_IN_fpkm	SD6L-C_IN_fpkm	LD6L_mean	SD6L_mean	log2(fc)	PValue	FDR	Symbol	Description	KEGG_A_class	KEGG_B_class	Pathway	K_ID	GO Component	GO Function	GO Process	Cluster
Zm00001d036370	122	199	141	1122	1191	1502	8.88	10.65	7.43	71.98	94.28	83.67	8.98667	83.31	3.21263	4.31e-55	9.24e-51	chitinase2	Chitinase2	-	-	-	-	-	GO:0004568//chitinase activity;GO:0008061//chitin binding	GO:0005975//carbohydrate metabolic process;GO:0006032//chitin catabolic process;GO:0016998//cell wall macromolecule catabolic process;GO:0050832//defense response to fungus	7
Zm00001d048592	198	310	258	2373	1555	2016	8.62	9.92	8.12	91	73.57	67.12	8.88667	77.23	3.11945	2.79e-42	3e-38	RUBISCO activase3	RUBISCO activase1	-	-	-	-	GO:0009570//chloroplast stroma;GO:0009579//thylakoid	GO:0005524//ATP binding;GO:0046863//ribulose-1,5-bisphosphate carboxylase/oxygenase activator activity	GO:0043085//positive regulation of catalytic activity	4
Zm00001d039280	291	561	361	5617	5580	4091	13.83	19.16	12.16	230.53	272.28	148.19	15.05	217	3.84986	1.77e-36	1.27e-32	-	Probable ubiquitin-conjugating enzyme E2 25	Genetic Information Processing	Folding, sorting and degradation	ko04120//Ubiquitin mediated proteolysis	K10581	-	GO:0061631//ubiquitin conjugating enzyme activity	GO:0016567//protein ubiquitination	4
Zm00001d039936	6	4	7	1970	649	527	0.89	0.44	0.75	256.9	104.41	59.67	0.693333	140.327	7.66102	4.06e-35	2.18e-31	-	17.4 kDa class I heat shock protein	Genetic Information Processing	Folding, sorting and degradation	ko04141//Protein processing in endoplasmic reticulum	K13993	-	GO:0043621//protein self-association;GO:0051082//unfolded protein binding	GO:0000302//response to reactive oxygen species;GO:0006457//protein folding;GO:0009408//response to heat;GO:0009651//response to salt stress;GO:0042542//response to hydrogen peroxide;GO:0051259//protein oligomerization	3
Zm00001d006193	20027	22221	24236	5909	4646	7304	641.03	522.98	561.44	166.68	161.7	178.89	575.15	169.09	-1.76615	1.75e-33	7.5e-30	-	cytochrome P450 family 78 subfamily A polypeptide 8	-	-	-	-	GO:0016020//membrane;GO:0016021//integral component of membrane	GO:0004497//monooxygenase activity;GO:0005506//iron ion binding;GO:0016491//oxidoreductase activity;GO:0016705//oxidoreductase activity, acting on paired donors, with incorporation or reduction of molecular oxygen;GO:0016709//oxidoreductase activity, acting on paired donors, with incorporation or reduction of molecular oxygen, NAD(P)H as one donor, and incorporation of one atom of oxygen;GO:00200…	GO:0055114//oxidation-reduction process	5
Zm00001d028408	7	6	3	1449	693	383	0.46	0.29	0.14	84.05	49.59	19.29	0.296667	50.9767	7.42485	5.22e-33	1.87e-29	heat shock protein26	heat shock protein26	Genetic Information Processing	Folding, sorting and degradation	ko04141//Protein processing in endoplasmic reticulum	K13993	-	-	-	3
Zm00001d015737	4	5	8	290	282	177	0.28	0.26	0.39	17.85	21.47	9.48	0.31	16.2667	5.71351	7.18e-28	2.05e-24	-	Ran BP2/NZF zinc finger-like superfamily protein	-	-	-	-	-	GO:0046872//metal ion binding	-	4
Zm00001d042842	1381	1617	1767	460	419	570	34.58	29.97	33.23	10.84	11.27	11.03	32.5933	11.0467	-1.56097	7.64e-28	2.05e-24	starch phoshorylase2	starch phoshorylase2	Metabolism;Metabolism;Metabolism	Global and overview maps;Global and overview maps;Carbohydrate metabolism	ko01100//Metabolic pathways;ko01110//Biosynthesis of secondary metabolites;ko00500//Starch and sucrose metabolism	K00688;K00688;K00688	GO:0005737//cytoplasm;GO:0005829//cytosol;GO:0009507//chloroplast	GO:0004645//phosphorylase activity;GO:0008184//glycogen phosphorylase activity;GO:0016740//transferase activity;GO:0016757//transferase activity, transferring glycosyl groups;GO:0030170//pyridoxal phosphate binding	GO:0005975//carbohydrate metabolic process;GO:0005980//glycogen catabolic process;GO:0009414//response to water deprivation;GO:0046686//response to cadmium ion	5
Zm00001d051556	1622	1469	2320	234	242	234	57.47	38.27	59.49	7.31	9.32	6.34	51.7433	7.65667	-2.75658	9.46e-28	2.25e-24	nine-cis-epoxycarotenoid dioxygenase6	nine-cis-epoxycarotenoid dioxygenase6	Metabolism;Metabolism;Metabolism	Global and overview maps;Global and overview maps;Metabolism of terpenoids and polyketides	ko01100//Metabolic pathways;ko01110//Biosynthesis of secondary metabolites;ko00906//Carotenoid biosynthesis	K09840;K09840;K09840	GO:0009507//chloroplast;GO:0009570//chloroplast stroma	GO:0010436//carotenoid dioxygenase activity;GO:0016702//oxidoreductase activity, acting on single donors with incorporation of molecular oxygen, incorporation of two atoms of oxygen;GO:0045549//9-cis-epoxycarotenoid dioxygenase activity;GO:0046872//metal ion binding;GO:0051213//dioxygenase activity	GO:0016121//carotene catabolic process;GO:0055114//oxidation-reduction process	5
Zm00001d043912	13	21	15	641	339	279	0.93	1.04	0.76	34.69	22.69	13.27	0.91	23.55	4.69372	1.95e-27	4.18e-24	-	Adenine nucleotide alpha hydrolases-like superfamily protein	-	-	-	-	-	GO:0016787//hydrolase activity	-	3
Zm00001d042143	275	539	229	2407	2735	3864	14.51	20.92	8.75	111.95	156.95	156.03	14.7267	141.643	3.26576	1.98e-25	3.85e-22	glucan endo-1,3-beta-glucosidase homolog1	glucan endo-13-beta-glucosidase homolog1	-	-	-	-	GO:0005576//extracellular region;GO:0005615//extracellular space;GO:0046658//anchored component of plasma membrane	GO:0004553//hydrolase activity, hydrolyzing O-glycosyl compounds;GO:0016787//hydrolase activity;GO:0016798//hydrolase activity, acting on glycosyl bonds;GO:0042973//glucan endo-1,3-beta-D-glucosidase activity	GO:0005975//carbohydrate metabolic process;GO:0006952//defense response;GO:0008152//metabolic process	7
Zm00001d031325	242	281	90	8804	3987	4177	14.56	12.43	3.92	466.78	260.81	192.28	10.3033	306.623	4.89528	1.08e-24	1.93e-21	-	25.3 kDa heat shock protein chloroplastic	-	-	-	-	-	-	-	3
Zm00001d028561	17	10	5	1224	462	346	2.41	1.04	0.51	152.64	71.08	37.46	1.32	87.06	6.0434	7.1e-24	1.17e-20	-	17.4 kDa class I heat shock protein	Genetic Information Processing	Folding, sorting and degradation	ko04141//Protein processing in endoplasmic reticulum	K13993	-	GO:0043621//protein self-association;GO:0051082//unfolded protein binding	GO:0000302//response to reactive oxygen species;GO:0006457//protein folding;GO:0009408//response to heat;GO:0009651//response to salt stress;GO:0042542//response to hydrogen peroxide;GO:0051259//protein oligomerization	3
Zm00001d014865	2673	3612	3333	591	534	1087	76.57	76.08	69.1	14.92	16.63	23.83	73.9167	18.46	-2.0015	1.41e-23	2.16e-20	-	Callose synthase 3	-	-	-	-	GO:0000148//1,3-beta-D-glucan synthase complex;GO:0016020//membrane;GO:0016021//integral component of membrane	GO:0003843//1,3-beta-D-glucan synthase activity	GO:0006075//(1->3)-beta-D-glucan biosynthetic process	5
Zm00001d038845	213	330	312	777	884	1187	4.23	4.2	4.18	11.76	17.39	15.74	4.20333	14.9633	1.83183	3.06e-23	4.38e-20	-	Myosin family protein with Dil domain	-	-	-	-	GO:0016459//myosin complex	GO:0000166//nucleotide binding;GO:0003774//motor activity;GO:0003779//actin binding;GO:0005515//protein binding;GO:0005524//ATP binding	GO:0007015//actin filament organization	7
Zm00001d016070	16578	15318	9663	116594	92814	104191	250.98	170.58	105.85	1555.98	1529.01	1208	175.803	1431	3.02499	6.78e-23	9.08e-20	phosphate regulatory homolog1	phosphate regulatory homolog1	-	-	-	-	GO:0009506//plasmodesma	GO:0005515//protein binding;GO:0051087//chaperone binding	GO:0006457//protein folding	4
Zm00001d048950	81	133	88	414	546	805	6.94	8.38	5.48	31.31	50.99	52.9	6.93333	45.0667	2.70044	7.51e-23	9.47e-20	GRMZM2G117942	Hevein-like preproprotein	-	-	-	-	-	-	GO:0042742//defense response to bacterium;GO:0050832//defense response to fungus	7
Zm00001d007349	64	67	93	673	449	449	6.62	5.09	6.96	61.32	50.47	35.52	6.22333	49.1033	2.98006	9.43e-22	1.12e-18	-	Expressed protein; protein	-	-	-	-	-	-	GO:0001709//cell fate determination	4
Zm00001d029699	5	2	7	152	120	123	0.34	0.1	0.35	9.23	8.99	6.48	0.263333	8.23333	4.96651	1.05e-21	1.18e-18	glutathione transferase42	glutathione transferase42	Metabolism	Metabolism of other amino acids	ko00480//Glutathione metabolism	K00799	GO:0005737//cytoplasm	GO:0004364//glutathione transferase activity;GO:0005515//protein binding;GO:0016740//transferase activity	GO:0006749//glutathione metabolic process	4
Zm00001d017482	467	722	710	154	137	219	25.71	29.06	28.21	7.48	8.2	9.12	27.66	8.26667	-1.74242	1.35e-21	1.45e-18	-	Uncharacterised conserved protein (UCP012943)	-	-	-	-	GO:0016020//membrane;GO:0016021//integral component of membrane	-	-	5
Zm00001d042114	85	96	88	724	449	478	7.74	6.43	5.8	58.09	44.45	33.3	6.65667	45.28	2.766	4.04e-20	4.12e-17	-	-	-	-	-	-	GO:0005886//plasma membrane	-	-	4
Zm00001d018869	209	237	243	969	789	816	3.26	2.72	2.75	13.33	13.4	9.75	2.91	12.16	2.06305	2.16e-19	2.06e-16	aldehyde oxidase5	aldehyde oxidase5	-	-	-	-	-	GO:0005506//iron ion binding;GO:0009055//electron carrier activity;GO:0016491//oxidoreductase activity;GO:0046872//metal ion binding;GO:0050660//flavin adenine dinucleotide binding;GO:0051536//iron-sulfur cluster binding;GO:0051537//2 iron, 2 sulfur cluster binding;GO:0071949//FAD binding	GO:0022900//electron transport chain;GO:0055114//oxidation-reduction process	4
Zm00001d012922	3603	3695	4308	931	826	1528	96.9	72.58	83.34	21.34	23.86	31.61	84.2733	25.6033	-1.71874	2.21e-19	2.06e-16	RNA helicase3	RNA helicase3	-	-	-	-	GO:0005634//nucleus;GO:0005737//cytoplasm;GO:0009507//chloroplast;GO:0009536//plastid	GO:0000166//nucleotide binding;GO:0003676//nucleic acid binding;GO:0003723//RNA binding;GO:0003724//RNA helicase activity;GO:0004386//helicase activity;GO:0005524//ATP binding;GO:0008270//zinc ion binding;GO:0016787//hydrolase activity;GO:0046872//metal ion binding	GO:0000373//Group II intron splicing;GO:0009658//chloroplast organization;GO:0042254//ribosome biogenesis	1
Zm00001d007604	10	37	28	275	369	246	0.44	1.05	0.79	9.34	15.45	7.23	0.76	10.6733	3.81187	4.54e-19	4.06e-16	-	Patatin-like protein 2	-	-	-	-	-	GO:0004620//phospholipase activity;GO:0016787//hydrolase activity;GO:0047372//acylglycerol lipase activity	GO:0006629//lipid metabolic process;GO:0016042//lipid catabolic process	6
Zm00001d019040	200	301	423	2758	1812	1619	5.73	6.38	8.83	70.53	56.8	35.94	6.98	54.4233	2.96293	6.12e-19	5.25e-16	-	D-2-hydroxyglutarate dehydrogenase mitochondrial	-	-	-	-	GO:0005739//mitochondrion;GO:0016020//membrane;GO:0016021//integral component of membrane;GO:0031234//extrinsic component of cytoplasmic side of plasma membrane	GO:0003824//catalytic activity;GO:0004458//D-lactate dehydrogenase (cytochrome) activity;GO:0016491//oxidoreductase activity;GO:0047545//2-hydroxyglutarate dehydrogenase activity;GO:0050660//flavin adenine dinucleotide binding;GO:0051990//(R)-2-hydroxyglutarate dehydrogenase activity;GO:0071949//FAD binding	GO:0006807//nitrogen compound metabolic process;GO:0009853//photorespiration;GO:0019516//lactate oxidation;GO:0022904//respiratory electron transport chain;GO:0055114//oxidation-reduction process	4
Zm00001d038841	269	521	485	1223	1223	1673	8.74	12.44	11.44	34.99	36.55	25.72	10.8733	32.42	1.57609	1.42e-18	1.17e-15	putative aldehyde dehydrogenase MIS1	putative aldehyde dehydrogenase MIS1	Metabolism;Metabolism;Metabolism	Global and overview maps;Amino acid metabolism;Amino acid metabolism	ko01100//Metabolic pathways;ko00250//Alanine, aspartate and glutamate metabolism;ko00330//Arginine and proline metabolism	K00294;K00294;K00294	GO:0005739//mitochondrion;GO:0009507//chloroplast;GO:0016020//membrane;GO:0016021//integral component of membrane	GO:0003842//1-pyrroline-5-carboxylate dehydrogenase activity;GO:0008270//zinc ion binding;GO:0016491//oxidoreductase activity;GO:0016620//oxidoreductase activity, acting on the aldehyde or oxo group of donors, NAD or NADP as acceptor;GO:0050897//cobalt ion binding	GO:0009651//response to salt stress;GO:0010133//proline catabolic process to glutamate;GO:0055114//oxidation-reduction process;GO:0072593//reactive oxygen species metabolic process	4
Zm00001d018497	632	512	243	31	28	41	17.29	9.42	4.96	0.9	0.94	0.86	10.5567	0.9	-3.55209	3.27e-18	2.55e-15	-	P-loop NTPase domain-containing protein LPA1 homolog 1	-	-	-	-	-	-	-	1
Zm00001d022599	902	1150	1127	223	231	422	18.67	17.5	16.88	4.07	5.2	6.68	17.6833	5.31667	-1.7338	3.33e-18	2.55e-15	plastid transcriptionally active chromosome 2 homolog	plastid transcriptionally active chromosome 2 homolog	-	-	-	-	GO:0005739//mitochondrion;GO:0009507//chloroplast;GO:0009508//plastid chromosome;GO:0042644//chloroplast nucleoid	GO:0005515//protein binding	GO:0042793//transcription from plastid promoter;GO:0045893//positive regulation of transcription, DNA-templated	5
Zm00001d010204	583	515	595	118	69	145	36.77	23.88	27.16	6.56	4.73	7	29.27	6.09667	-2.26333	7.11e-18	5.26e-15	-	alpha/beta-Hydrolases superfamily protein	-	-	-	-	-	GO:0016787//hydrolase activity	-	1
Zm00001d031436	14	16	12	207	155	121	0.62	0.5	0.39	7.77	7.23	3.96	0.503333	6.32	3.65034	9.61e-18	6.87e-15	-	OTU domain-containing protein	-	-	-	-	GO:0009507//chloroplast	GO:0004843//thiol-dependent ubiquitin-specific protease activity;GO:0008233//peptidase activity	GO:0006508//proteolysis;GO:0016579//protein deubiquitination	4
Zm00001d012378	1708	1957	1695	12441	9417	7209	171.11	144.16	122.89	1098.37	1025.78	552.6	146.053	892.25	2.61095	1.07e-17	7.38e-15	-	SOUL heme-binding family protein	-	-	-	-	GO:0005773//vacuole;GO:0005794//Golgi apparatus;GO:0005886//plasma membrane	GO:0020037//heme binding	GO:0010017//red or far-red light signaling pathway	4
Zm00001d041327	6	16	8	101	105	115	0.18	0.37	0.18	2.73	3.55	2.74	0.243333	3.00667	3.62716	1.5e-17	1.01e-14	-	Probable LRR receptor-like serine/threonine-protein kinase	-	-	-	-	GO:0005886//plasma membrane;GO:0009506//plasmodesma;GO:0016020//membrane;GO:0016021//integral component of membrane	GO:0004672//protein kinase activity;GO:0005515//protein binding;GO:0016301//kinase activity	GO:0016310//phosphorylation;GO:0046777//protein autophosphorylation	7
Zm00001d033623	55	126	102	369	324	453	1.55	2.82	2.44	9.61	10.65	10.15	2.27	10.1367	2.15882	1.58e-17	1.03e-14	lipoxygenase3	Lipoxygenase	Metabolism	Lipid metabolism	ko00591//Linoleic acid metabolism	K15718	GO:0005737//cytoplasm	GO:0005515//protein binding;GO:0016165//linoleate 13S-lipoxygenase activity;GO:0016491//oxidoreductase activity;GO:0016702//oxidoreductase activity, acting on single donors with incorporation of molecular oxygen, incorporation of two atoms of oxygen;GO:0046872//metal ion binding;GO:0051213//dioxygenase activity	GO:0002215//defense response to nematode;GO:0009620//response to fungus;GO:0009845//seed germination;GO:0050832//defense response to fungus;GO:0055114//oxidation-reduction process	10
Zm00001d004452	899	1503	1392	369	230	399	46.15	56.74	51.72	16.7	12.84	15.67	51.5367	15.07	-1.77392	3.98e-17	2.51e-14	-	OSIGBa0147B06.5 protein	-	-	-	-	-	-	-	5
Zm00001d039933	3	7	1	417	154	106	0.44	0.75	0.11	53.68	24.46	11.85	0.433333	29.9967	6.11318	6.27e-17	3.84e-14	-	16.9 kDa class I heat shock protein 1	Genetic Information Processing	Folding, sorting and degradation	ko04141//Protein processing in endoplasmic reticulum	K13993	-	GO:0043621//protein self-association;GO:0051082//unfolded protein binding	GO:0000302//response to reactive oxygen species;GO:0006457//protein folding;GO:0009408//response to heat;GO:0009651//response to salt stress;GO:0042542//response to hydrogen peroxide;GO:0051259//protein oligomerization	3
Zm00001d022590	389	723	882	101	75	166	8.03	10.05	12.95	1.4	1.12	2.18	10.3433	1.56667	-2.72293	1.2e-16	7.15e-14	-	-	Organismal Systems	Environmental adaptation	ko04712//Circadian rhythm - plant	K12129	GO:0005622//intracellular;GO:0005634//nucleus;GO:0016020//membrane;GO:0016021//integral component of membrane	GO:0003677//DNA binding;GO:0004519//endonuclease activity;GO:0005515//protein binding	GO:0000160//phosphorelay signal transduction system;GO:0006281//DNA repair;GO:0090305//nucleic acid phosphodiester bond hydrolysis	5
Zm00001d022630	105	134	329	2375	1455	1463	7.4	6.94	16.78	147.47	111.47	78.87	10.3733	112.603	3.4403	1.43e-16	8.29e-14	knotted1 induced1	knotted1 induced1	-	-	-	-	GO:0005576//extracellular region	GO:0003723//RNA binding;GO:0004521//endoribonuclease activity;GO:0033897//ribonuclease T2 activity	GO:0006401//RNA catabolic process;GO:0090502//RNA phosphodiester bond hydrolysis, endonucleolytic	4
Zm00001d053675	26036	28015	28576	84887	66482	77648	594.19	471.61	474.35	1726.58	1654.75	1359.29	513.383	1580.21	1.622	1.62e-16	9.14e-14	lipoxygenase10	lipoxygenase10	Metabolism;Metabolism;Metabolism;Metabolism	Global and overview maps;Global and overview maps;Lipid metabolism;Lipid metabolism	ko01100//Metabolic pathways;ko01110//Biosynthesis of secondary metabolites;ko00592//alpha-Linolenic acid metabolism;ko00591//Linoleic acid metabolism	K00454;K00454;K00454;K00454	GO:0009507//chloroplast	GO:0005506//iron ion binding;GO:0005515//protein binding;GO:0016165//linoleate 13S-lipoxygenase activity;GO:0016491//oxidoreductase activity;GO:0016702//oxidoreductase activity, acting on single donors with incorporation of molecular oxygen, incorporation of two atoms of oxygen;GO:0046872//metal ion binding;GO:0051213//dioxygenase activity	GO:0006633//fatty acid biosynthetic process;GO:0007623//circadian rhythm;GO:0009409//response to cold;GO:0009611//response to wounding;GO:0009620//response to fungus;GO:0009723//response to ethylene;GO:0009737//response to abscisic acid;GO:0009751//response to salicylic acid;GO:0009753//response to jasmonic acid;GO:0010597//green leaf volatile biosynthetic process;GO:0031408//oxylipin biosyntheti…	4
Zm00001d040670	189	312	263	1900	1518	1020	6.45	7.74	6.52	58.57	57.6	27.31	6.90333	47.8267	2.79245	2.11e-16	1.16e-13	-	Lipoamide acyltransferase component of branched-chain alpha-keto acid dehydrogenase complex mitochondrial	Metabolism;Metabolism;Metabolism;Metabolism	Global and overview maps;Global and overview maps;Amino acid metabolism;Carbohydrate metabolism	ko01100//Metabolic pathways;ko01110//Biosynthesis of secondary metabolites;ko00280//Valine, leucine and isoleucine degradation;ko00640//Propanoate metabolism	K09699;K09699;K09699;K09699	GO:0005737//cytoplasm;GO:0005739//mitochondrion	GO:0016407//acetyltransferase activity;GO:0016740//transferase activity;GO:0016746//transferase activity, transferring acyl groups;GO:0031405//lipoic acid binding	-	4
Zm00001d047302	1582	2158	2407	15045	9540	7942	31.09	31.23	34.28	260	203.43	118.73	32.2	194.053	2.59132	2.41e-16	1.29e-13	-	Putative chaperone clbp family protein	-	-	-	-	GO:0005737//cytoplasm	GO:0000166//nucleotide binding;GO:0005524//ATP binding	GO:0009408//response to heat;GO:0019538//protein metabolic process;GO:0042026//protein refolding	3
Zm00001d005951	997	1120	1139	201	295	288	33.62	27.87	27.72	5.95	10.66	7.44	29.7367	8.01667	-1.89117	2.53e-16	1.32e-13	Homeobox-transcription factor 54	Homeobox-leucine zipper protein ATHB-6	-	-	-	-	GO:0005634//nucleus	GO:0003677//DNA binding;GO:0003700//transcription factor activity, sequence-specific DNA binding;GO:0043565//sequence-specific DNA binding	GO:0006355//regulation of transcription, DNA-templated;GO:0045893//positive regulation of transcription, DNA-templated	1
Zm00001d039935	3	1	0	464	165	107	0.35	0.09	0	57.73	26.38	12.09	0.146667	32.0667	7.77239	2.91e-16	1.49e-13	heat shock protein17.2	heat shock protein17.2	-	-	-	-	-	-	-	3
Zm00001d013493	248	461	517	1213	1348	2364	5.87	8.22	8.8	28.22	39.66	46.61	7.63	38.1633	2.32243	4.63e-16	2.31e-13	lipoxygenase5	lipoxygenase5	Metabolism	Lipid metabolism	ko00591//Linoleic acid metabolism	K15718	-	GO:0005515//protein binding;GO:0016491//oxidoreductase activity;GO:0016702//oxidoreductase activity, acting on single donors with incorporation of molecular oxygen, incorporation of two atoms of oxygen;GO:0046872//metal ion binding;GO:0051213//dioxygenase activity	GO:0006633//fatty acid biosynthetic process;GO:0031408//oxylipin biosynthetic process;GO:0055114//oxidation-reduction process	7
Zm00001d010231	453	615	945	139	115	129	15.33	15.3	23.15	4.15	4.23	3.34	17.9267	3.90667	-2.1981	5.36e-16	2.61e-13	-	Amino acid carrier	-	-	-	-	GO:0005886//plasma membrane;GO:0016020//membrane;GO:0016021//integral component of membrane	GO:0015171//amino acid transmembrane transporter activity	GO:0003333//amino acid transmembrane transport	9
Zm00001d003817	3197	3907	3718	1002	871	1702	81.77	72.05	71.71	25.21	28.42	33.98	75.1767	29.2033	-1.36415	7.18e-16	3.42e-13	starch branching enzyme3	Starch branching enzyme IIa	Metabolism;Metabolism;Metabolism	Global and overview maps;Global and overview maps;Carbohydrate metabolism	ko01100//Metabolic pathways;ko01110//Biosynthesis of secondary metabolites;ko00500//Starch and sucrose metabolism	K00700;K00700;K00700	GO:0016020//membrane;GO:0016021//integral component of membrane	GO:0003824//catalytic activity;GO:0003844//1,4-alpha-glucan branching enzyme activity;GO:0004553//hydrolase activity, hydrolyzing O-glycosyl compounds;GO:0016740//transferase activity;GO:0016757//transferase activity, transferring glycosyl groups;GO:0043169//cation binding	GO:0005975//carbohydrate metabolic process;GO:0005978//glycogen biosynthetic process;GO:0005982//starch metabolic process	5
Zm00001d003016	1609	2681	3803	149	102	468	43.37	53.01	73.87	3.66	2.94	9.8	56.75	5.46667	-3.37589	8.81e-16	4.1e-13	phenylalanine ammonia lyase2	phenylalanine ammonia lyase2	Metabolism;Metabolism;Metabolism;Metabolism	Global and overview maps;Global and overview maps;Biosynthesis of other secondary metabolites;Amino acid metabolism	ko01100//Metabolic pathways;ko01110//Biosynthesis of secondary metabolites;ko00940//Phenylpropanoid biosynthesis;ko00360//Phenylalanine metabolism	K10775;K10775;K10775;K10775	GO:0005737//cytoplasm	GO:0003824//catalytic activity;GO:0016829//lyase activity;GO:0016841//ammonia-lyase activity;GO:0045548//phenylalanine ammonia-lyase activity	GO:0006559//L-phenylalanine catabolic process;GO:0009698//phenylpropanoid metabolic process;GO:0009800//cinnamic acid biosynthetic process	9
Zm00001d042345	478	1294	1194	156	64	119	19.14	38.1	34.61	5.51	2.79	3.65	30.6167	3.98333	-2.94227	2.94e-15	1.34e-12	PIN-formed protein5	PIN-formed protein5	-	-	-	-	GO:0005783//endoplasmic reticulum;GO:0005886//plasma membrane;GO:0016020//membrane;GO:0016021//integral component of membrane	GO:0010329//auxin efflux transmembrane transporter activity	GO:0009734//auxin-activated signaling pathway;GO:0009926//auxin polar transport;GO:0010252//auxin homeostasis;GO:0010315//auxin efflux;GO:0055085//transmembrane transport	5
Zm00001d052079	881	1424	1302	2813	2801	3119	17.47	20.57	21.38	59.7	60.85	48.01	19.8067	56.1867	1.50424	3.01e-15	1.34e-12	lysine-ketoglutarate reductase/saccharopine dehydrogenase1	Lysine-ketoglutarate reductase/saccharopine dehydrogenase1	Metabolism;Metabolism;Metabolism	Global and overview maps;Global and overview maps;Amino acid metabolism	ko01100//Metabolic pathways;ko01110//Biosynthesis of secondary metabolites;ko00310//Lysine degradation	K14157;K14157;K14157	GO:0005737//cytoplasm;GO:0016020//membrane;GO:0016021//integral component of membrane	GO:0004753//saccharopine dehydrogenase activity;GO:0016491//oxidoreductase activity	GO:0019878//lysine biosynthetic process via aminoadipic acid;GO:0055114//oxidation-reduction process	4
Zm00001d018394	350	456	484	1583	1005	1342	14.42	13.77	14.29	57.02	44.07	42.26	14.16	47.7833	1.75469	3.76e-15	1.65e-12	DBP-transcription factor 2	Probable protein phosphatase 2C 22	-	-	-	-	-	GO:0003677//DNA binding;GO:0003824//catalytic activity;GO:0004722//protein serine/threonine phosphatase activity;GO:0004724//magnesium-dependent protein serine/threonine phosphatase activity	GO:0006470//protein dephosphorylation	4
Zm00001d003306	178	198	233	28	15	50	22.39	18.31	21.21	3.1	2.05	4.81	20.6367	3.32	-2.63595	3.88e-15	1.66e-12	-	Bowman-Birk type bran trypsin inhibitor	-	-	-	-	GO:0005576//extracellular region	GO:0004867//serine-type endopeptidase inhibitor activity;GO:0030414//peptidase inhibitor activity	GO:0010466//negative regulation of peptidase activity;GO:0010951//negative regulation of endopeptidase activity	5
Zm00001d028369	498	555	496	2405	2342	1720	13.71	11.23	9.88	58.33	70.08	36.22	11.6067	54.8767	2.24124	5.52e-15	2.32e-12	-	hydroxyproline-rich glycoprotein family protein	-	-	-	-	GO:0005829//cytosol	GO:0003729//mRNA binding	-	4
Zm00001d031158	265	549	515	1294	2168	2387	34.28	52.23	48.22	147.54	304.98	236.3	44.91	229.607	2.35406	6.95e-15	2.87e-12	pathogenesis related protein5	pathogenesis related protein5	-	-	-	-	GO:0005576//extracellular region	-	GO:0006952//defense response	7
Zm00001d002847	45	73	108	692	759	374	2.42	2.88	4.2	32.74	44.31	15.37	3.16667	30.8067	3.28221	7.58e-15	3.07e-12	-	(+)-neomenthol dehydrogenase	Metabolism;Metabolism	Global and overview maps;Metabolism of terpenoids and polyketides	ko01110//Biosynthesis of secondary metabolites;ko00902//Monoterpenoid biosynthesis	K15095;K15095	-	-	GO:0055114//oxidation-reduction process	6
Zm00001d034919	3737	4019	3715	13915	8903	12138	118.28	93.53	85.1	388.13	306.39	293.95	98.97	329.49	1.73517	1e-14	3.99e-12	-	RuBisCO large subunit-binding protein subunit alpha	-	-	-	-	GO:0005737//cytoplasm;GO:0005739//mitochondrion;GO:0005829//cytosol	GO:0005524//ATP binding;GO:0051082//unfolded protein binding	GO:0006457//protein folding;GO:0006458//'de novo' protein folding;GO:0007005//mitochondrion organization;GO:0042026//protein refolding;GO:0045041//protein import into mitochondrial intermembrane space	10
Zm00001d028536	2645	3682	3776	11730	9109	9159	74.27	76.39	76.72	299.62	285.22	200.02	75.7933	261.62	1.78733	1.05e-14	4.09e-12	-	Anthranilate synthase alpha subunit 2 chloroplastic	Metabolism;Metabolism;Metabolism;Metabolism	Global and overview maps;Global and overview maps;Global and overview maps;Amino acid metabolism	ko01100//Metabolic pathways;ko01110//Biosynthesis of secondary metabolites;ko01230//Biosynthesis of amino acids;ko00400//Phenylalanine, tyrosine and tryptophan biosynthesis	K01657;K01657;K01657;K01657	-	GO:0004049//anthranilate synthase activity	GO:0000162//tryptophan biosynthetic process;GO:0009058//biosynthetic process	4
Zm00001d034674	31	42	31	297	138	218	1.02	1.01	0.74	8.6	4.93	5.48	0.923333	6.33667	2.7788	1.35e-14	5.18e-12	-	Protein NRT1/ PTR FAMILY 5.6	-	-	-	-	GO:0016020//membrane;GO:0016021//integral component of membrane	GO:0005215//transporter activity;GO:0015333//peptide:proton symporter activity;GO:0022857//transmembrane transporter activity;GO:0035673//oligopeptide transmembrane transporter activity;GO:1904680//peptide transmembrane transporter activity	GO:0006857//oligopeptide transport;GO:0035672//oligopeptide transmembrane transport;GO:0055085//transmembrane transport;GO:1902600//hydrogen ion transmembrane transport	10
Zm00001d043727	654	931	719	1539	1632	2250	30.63	32.07	24.38	63.53	83.12	80.64	29.0267	75.7633	1.38412	2.26e-14	8.49e-12	farnesyl diphosphate synthase3	farnesyl diphosphate synthase3	Metabolism;Metabolism;Metabolism	Global and overview maps;Global and overview maps;Metabolism of terpenoids and polyketides	ko01100//Metabolic pathways;ko01110//Biosynthesis of secondary metabolites;ko00900//Terpenoid backbone biosynthesis	K00787;K00787;K00787	GO:0005737//cytoplasm	GO:0004161//dimethylallyltranstransferase activity;GO:0004337//geranyltranstransferase activity;GO:0016740//transferase activity	GO:0008299//isoprenoid biosynthetic process;GO:0033384//geranyl diphosphate biosynthetic process;GO:0045337//farnesyl diphosphate biosynthetic process	7
Zm00001d044970	4329	6589	9292	1440	970	2186	237.31	265.59	368.66	69.57	57.82	91.69	290.52	73.0267	-1.99214	4.91e-14	1.82e-11	-	Probable tyrosine-protein phosphatase	-	-	-	-	GO:0005737//cytoplasm	GO:0004725//protein tyrosine phosphatase activity;GO:0016791//phosphatase activity	GO:0016311//dephosphorylation;GO:0035335//peptidyl-tyrosine dephosphorylation	9
Zm00001d048949	118	300	141	696	863	1253	10.4	19.43	8.97	53.98	82.55	84.34	12.9333	73.6233	2.50907	5.73e-14	2.08e-11	pco080661a	Hevein-like preproprotein	-	-	-	-	-	-	GO:0042742//defense response to bacterium;GO:0050832//defense response to fungus	7
Zm00001d053202	363	382	426	85	45	124	11.05	8.55	9.38	2.28	1.49	2.89	9.66	2.22	-2.12146	6.41e-14	2.29e-11	-	cytochrome P450 family 78 subfamily A polypeptide 8	-	-	-	-	GO:0016020//membrane;GO:0016021//integral component of membrane	GO:0004497//monooxygenase activity;GO:0005506//iron ion binding;GO:0016491//oxidoreductase activity;GO:0016705//oxidoreductase activity, acting on paired donors, with incorporation or reduction of molecular oxygen;GO:0016709//oxidoreductase activity, acting on paired donors, with incorporation or reduction of molecular oxygen, NAD(P)H as one donor, and incorporation of one atom of oxygen;GO:00200…	GO:0055114//oxidation-reduction process	5
Zm00001d013507	245	348	741	5044	2481	2702	6.64	6.93	14.52	120.38	73.06	56	9.36333	83.1467	3.15056	6.64e-14	2.31e-11	-	Heat shock 70 kDa protein 6 chloroplastic	Genetic Information Processing;Genetic Information Processing;Cellular Processes	Folding, sorting and degradation;Transcription;Transport and catabolism	ko04141//Protein processing in endoplasmic reticulum;ko03040//Spliceosome;ko04144//Endocytosis	K03283;K03283;K03283	GO:0005737//cytoplasm;GO:0009507//chloroplast	GO:0000166//nucleotide binding;GO:0005524//ATP binding;GO:0016887//ATPase activity;GO:0031072//heat shock protein binding;GO:0042623//ATPase activity, coupled;GO:0044183//protein binding involved in protein folding;GO:0051082//unfolded protein binding;GO:0051787//misfolded protein binding	GO:0006457//protein folding;GO:0006986//response to unfolded protein;GO:0034605//cellular response to heat;GO:0034620//cellular response to unfolded protein;GO:0042026//protein refolding;GO:0051085//chaperone mediated protein folding requiring cofactor	3
Zm00001d007623	13	77	32	550	889	363	0.59	2.65	1.08	22.67	45.36	12.88	1.44	26.97	4.22721	6.67e-14	2.31e-11	-	Patatin-like protein 2	-	-	-	-	-	GO:0004620//phospholipase activity;GO:0016787//hydrolase activity;GO:0047372//acylglycerol lipase activity	GO:0006629//lipid metabolic process;GO:0016042//lipid catabolic process	6
Zm00001d003301	2	14	2	123	94	111	0.05	0.27	0.04	2.88	2.71	2.25	0.12	2.61333	4.44478	7.24e-14	2.47e-11	-	C2 and GRAM domain-containing protein	-	-	-	-	GO:0016020//membrane;GO:0016021//integral component of membrane	-	-	4
Zm00001d012322	33	78	59	593	460	260	1.21	2.11	1.57	19.23	18.81	7.32	1.63	15.12	3.21351	8.69e-14	2.91e-11	-	cytochrome P450 family 81 subfamily D polypeptide 8	-	-	-	-	GO:0016020//membrane	GO:0004497//monooxygenase activity;GO:0005506//iron ion binding;GO:0016491//oxidoreductase activity;GO:0016705//oxidoreductase activity, acting on paired donors, with incorporation or reduction of molecular oxygen;GO:0016709//oxidoreductase activity, acting on paired donors, with incorporation or reduction of molecular oxygen, NAD(P)H as one donor, and incorporation of one atom of oxygen;GO:00200…	GO:0042343//indole glucosinolate metabolic process;GO:0055114//oxidation-reduction process	2
Zm00001d008408	530	696	617	232	161	257	34.68	33.49	29.22	13.38	11.46	12.87	32.4633	12.57	-1.36883	1.19e-13	3.93e-11	-	-	-	-	-	-	-	-	-	5
Zm00001d017199	3025	3205	3037	13790	7971	10135	211.6	164.85	153.75	850.1	606.27	542.46	176.733	666.277	1.91455	2e-13	6.51e-11	-	Temperature-induced lipocalin-1	-	-	-	-	GO:0005737//cytoplasm	-	GO:0000302//response to reactive oxygen species;GO:0006629//lipid metabolic process	4
Zm00001d018336	537	834	626	1651	1443	1709	16.93	19.36	14.29	45.92	49.5	41.24	16.86	45.5533	1.43395	2.43e-13	7.78e-11	-	Transmembrane amino acid transporter family protein	-	-	-	-	GO:0005774//vacuolar membrane;GO:0005886//plasma membrane;GO:0016020//membrane;GO:0016021//integral component of membrane	GO:0015171//amino acid transmembrane transporter activity	GO:0003333//amino acid transmembrane transport	4
Zm00001d032992	669	1094	1267	319	233	308	29.15	35.05	39.95	12.25	11.04	10.27	34.7167	11.1867	-1.63385	2.83e-13	8.93e-11	-	Pectinesterase 31	Metabolism;Metabolism	Global and overview maps;Carbohydrate metabolism	ko01100//Metabolic pathways;ko00040//Pentose and glucuronate interconversions	K01051;K01051	GO:0005618//cell wall	GO:0016787//hydrolase activity;GO:0030599//pectinesterase activity;GO:0045330//aspartyl esterase activity	GO:0042545//cell wall modification;GO:0045490//pectin catabolic process	5
Zm00001d028949	11593	13749	12355	5017	4991	6532	390.75	339.29	300.11	148.89	181.92	166.98	343.383	165.93	-1.04925	3.14e-13	9.76e-11	calcineurin B-like-interacting protein kinase3	CBL-interacting protein kinase%3B CIPK-like protein 1	-	-	-	-	GO:0000922//spindle pole;GO:0005634//nucleus;GO:0005737//cytoplasm;GO:0005813//centrosome	GO:0000166//nucleotide binding;GO:0004672//protein kinase activity;GO:0004674//protein serine/threonine kinase activity;GO:0005524//ATP binding;GO:0016301//kinase activity;GO:0016740//transferase activity	GO:0000278//mitotic cell cycle;GO:0006468//protein phosphorylation;GO:0007165//signal transduction;GO:0016310//phosphorylation;GO:0032465//regulation of cytokinesis	1
Zm00001d002503	3977	5536	4275	796	1078	1805	52.19	53.04	41.58	9.35	15.55	18.38	48.9367	14.4267	-1.76218	3.34e-13	1.02e-10	-	ABC transporter C family member 9	Environmental Information Processing	Membrane transport	ko02010//ABC transporters	K05665	GO:0000325//plant-type vacuole;GO:0005774//vacuolar membrane;GO:0016020//membrane;GO:0016021//integral component of membrane	GO:0000166//nucleotide binding;GO:0005524//ATP binding;GO:0016887//ATPase activity;GO:0042626//ATPase activity, coupled to transmembrane movement of substances	GO:0055085//transmembrane transport	5
Zm00001d007517	117	171	183	35	33	41	3.48	3.73	3.95	0.91	1.1	0.93	3.72	0.98	-1.92445	4.11e-13	1.24e-10	-	Subtilisin-like serine endopeptidase family protein	-	-	-	-	-	GO:0004252//serine-type endopeptidase activity;GO:0008233//peptidase activity;GO:0008236//serine-type peptidase activity;GO:0016787//hydrolase activity	GO:0006508//proteolysis	5
Zm00001d042005	885	824	814	212	139	315	45.92	31.35	30.25	9.78	7.85	12.52	35.84	10.05	-1.83438	4.3e-13	1.28e-10	-	Amino acid kinase family protein	Metabolism;Metabolism	Global and overview maps;Nucleotide metabolism	ko01100//Metabolic pathways;ko00240//Pyrimidine metabolism	K09903;K09903	GO:0005737//cytoplasm;GO:0005829//cytosol	GO:0016301//kinase activity;GO:0033862//UMP kinase activity	GO:0006221//pyrimidine nucleotide biosynthetic process;GO:0006225//UDP biosynthetic process;GO:0016310//phosphorylation;GO:0046940//nucleoside monophosphate phosphorylation	1
Zm00001d013489	15	26	16	157	86	391	0.77	0.98	0.59	7.07	4.78	15.29	0.78	9.04667	3.53584	4.96e-13	1.45e-10	-	splicing factor Prp18 family protein	Genetic Information Processing	Transcription	ko03040//Spliceosome	K12817	GO:0005681//spliceosomal complex;GO:0005682//U5 snRNP;GO:0046540//U4/U6 x U5 tri-snRNP complex;GO:0071021//U2-type post-spliceosomal complex	GO:0000386//second spliceosomal transesterification activity	GO:0000350//generation of catalytic spliceosome for second transesterification step;GO:0008380//RNA splicing;GO:0071048//nuclear retention of unspliced pre-mRNA at the site of transcription	8
Zm00001d050259	50	107	42	456	538	346	1.19	1.9	0.74	9.39	13.59	6.15	1.27667	9.71	2.92709	4.99e-13	1.45e-10	-	ABC transporter A family member 7	-	-	-	-	GO:0016020//membrane;GO:0016021//integral component of membrane;GO:0043231//intracellular membrane-bounded organelle	GO:0000166//nucleotide binding;GO:0005319//lipid transporter activity;GO:0005524//ATP binding;GO:0016887//ATPase activity;GO:0042626//ATPase activity, coupled to transmembrane movement of substances	GO:0006869//lipid transport;GO:0055085//transmembrane transport	6
Zm00001d014867	2919	3755	3284	398	552	1180	54.44	51.49	44.33	6.54	11.19	16.84	50.0867	11.5233	-2.11987	7.15e-13	2.03e-10	-	Callose synthase 3	-	-	-	-	GO:0000148//1,3-beta-D-glucan synthase complex;GO:0016020//membrane;GO:0016021//integral component of membrane	GO:0003843//1,3-beta-D-glucan synthase activity	GO:0006075//(1->3)-beta-D-glucan biosynthetic process	5
Zm00001d038453	42	124	84	525	595	375	1.42	3.03	2.06	15.52	21.35	9.71	2.17	15.5267	2.83898	7.21e-13	2.03e-10	-	Putative aminotransferase class III superfamily protein	-	-	-	-	-	GO:0003824//catalytic activity;GO:0008483//transaminase activity;GO:0016740//transferase activity;GO:0030170//pyridoxal phosphate binding	-	6
Zm00001d002316	1448	1931	2013	761	634	1031	33.71	33.1	34.14	15.66	16.24	18.3	33.65	16.7333	-1.00788	7.83e-13	2.18e-10	argonaute2a	argonaute2a	-	-	-	-	-	GO:0003676//nucleic acid binding;GO:0005515//protein binding	GO:0031047//gene silencing by RNA	5
Zm00001d046318	89	177	137	1056	1109	492	3.79	5.54	4.22	39.61	51.32	16.02	4.51667	35.65	2.98057	8.39e-13	2.31e-10	-	Putative FAD-binding Berberine family protein	Metabolism;Metabolism;Metabolism	Global and overview maps;Global and overview maps;Biosynthesis of other secondary metabolites	ko01100//Metabolic pathways;ko01110//Biosynthesis of secondary metabolites;ko00940//Phenylpropanoid biosynthesis	K22395;K22395;K22395	-	GO:0016491//oxidoreductase activity;GO:0050660//flavin adenine dinucleotide binding;GO:0071949//FAD binding	GO:0055114//oxidation-reduction process	6
Zm00001d002658	183	217	198	445	389	516	3.99	3.56	2.97	8.45	8.95	8.47	3.50667	8.62333	1.29815	1.26e-12	3.42e-10	-	Transducin/WD40 repeat-like superfamily protein	-	-	-	-	GO:0005737//cytoplasm;GO:0005886//plasma membrane;GO:0016020//membrane;GO:0016021//integral component of membrane	GO:0005096//GTPase activator activity;GO:0005515//protein binding;GO:0015297//antiporter activity;GO:0017137//Rab GTPase binding;GO:0019905//syntaxin binding;GO:0042910//xenobiotic transporter activity;GO:0045159//myosin II binding	GO:0017157//regulation of exocytosis;GO:0042908//xenobiotic transport;GO:0043547//positive regulation of GTPase activity;GO:0048235//pollen sperm cell differentiation;GO:0055085//transmembrane transport	10
Zm00001d043461	0	3	4	73	59	57	0	0.28	0.37	8.18	8.16	5.55	0.216667	7.29667	5.07369	1.77e-12	4.74e-10	phosphatidylethanolamine-binding protein12	ZCN12	-	-	-	-	-	-	-	4
Zm00001d032230	464	936	1380	5049	4491	3686	19.01	28.19	40.92	182.28	200.05	115.54	29.3733	165.957	2.49823	1.96e-12	5.19e-10	terpene synthase7	terpene synthase7	-	-	-	-	GO:0005737//cytoplasm	GO:0000287//magnesium ion binding;GO:0010333//terpene synthase activity;GO:0016829//lyase activity;GO:0046872//metal ion binding	GO:0009620//response to fungus;GO:0009737//response to abscisic acid;GO:0009753//response to jasmonic acid;GO:0016114//terpenoid biosynthetic process	4
Zm00001d028162	897	762	733	138	129	289	22.93	14.41	13.54	3.13	3.64	5.62	16.96	4.13	-2.03792	2.51e-12	6.57e-10	sulfate permease1	sulfate permease1	-	-	-	-	GO:0005886//plasma membrane;GO:0005887//integral component of plasma membrane;GO:0016020//membrane;GO:0016021//integral component of membrane	GO:0008271//secondary active sulfate transmembrane transporter activity;GO:0015116//sulfate transmembrane transporter activity;GO:0015301//anion:anion antiporter activity	GO:0008272//sulfate transport;GO:0055085//transmembrane transport;GO:0098656//anion transmembrane transport;GO:1902358//sulfate transmembrane transport	1
Zm00001d048021	301	545	523	4012	4537	1525	14.11	18.78	17.74	165.74	231.24	54.7	16.8767	150.56	3.15724	2.68e-12	6.93e-10	allene oxide synthase1	allene oxide synthase1	Metabolism;Metabolism;Metabolism	Global and overview maps;Global and overview maps;Lipid metabolism	ko01100//Metabolic pathways;ko01110//Biosynthesis of secondary metabolites;ko00592//alpha-Linolenic acid metabolism	K01723;K01723;K01723	-	GO:0004497//monooxygenase activity;GO:0005506//iron ion binding;GO:0016705//oxidoreductase activity, acting on paired donors, with incorporation or reduction of molecular oxygen;GO:0020037//heme binding	GO:0016125//sterol metabolic process;GO:0055114//oxidation-reduction process	6
Zm00001d028733	988	1375	1109	2835	2896	2809	34.83	35.59	28.26	87.99	110.86	75.69	32.8933	91.5133	1.47619	3.13e-12	7.98e-10	-	SNF1-related protein kinase catalytic subunit alpha KIN10	-	-	-	-	GO:0005737//cytoplasm	GO:0000166//nucleotide binding;GO:0004672//protein kinase activity;GO:0004674//protein serine/threonine kinase activity;GO:0005524//ATP binding;GO:0016301//kinase activity;GO:0016740//transferase activity	GO:0006468//protein phosphorylation;GO:0016310//phosphorylation;GO:0035556//intracellular signal transduction	4
Zm00001d019060	422	602	451	1426	1354	1282	10.42	10.93	8.06	31.04	36.36	24.23	9.80333	30.5433	1.63951	3.17e-12	8e-10	deoxy xylulose synthase 2	deoxy xylulose synthase 2	Metabolism;Metabolism;Metabolism;Metabolism	Global and overview maps;Global and overview maps;Metabolism of terpenoids and polyketides;Metabolism of cofactors and vitamins	ko01100//Metabolic pathways;ko01110//Biosynthesis of secondary metabolites;ko00900//Terpenoid backbone biosynthesis;ko00730//Thiamine metabolism	K01662;K01662;K01662;K01662	-	GO:0003824//catalytic activity;GO:0008661//1-deoxy-D-xylulose-5-phosphate synthase activity	GO:0016114//terpenoid biosynthetic process	4
Zm00001d002434	126	211	76	1746	1689	625	3.41	4.2	1.49	41.62	49.68	12.94	3.03333	34.7467	3.5179	3.24e-12	8.09e-10	alternative oxidase3	alternative oxidase3	-	-	-	-	GO:0005739//mitochondrion;GO:0016020//membrane;GO:0016021//integral component of membrane;GO:0070469//respiratory chain	GO:0009916//alternative oxidase activity;GO:0016491//oxidoreductase activity;GO:0046872//metal ion binding	GO:0010230//alternative respiration;GO:0055114//oxidation-reduction process	2
Zm00001d030542	15	38	11	129	156	405	0.57	1.06	0.3	4.32	6.45	11.79	0.643333	7.52	3.54709	3.31e-12	8.17e-10	hydroxycinnamoyltransferase4	hydroxycinnamoyltransferase4	-	-	-	-	-	GO:0016740//transferase activity;GO:0016747//transferase activity, transferring acyl groups other than amino-acyl groups	-	8
Zm00001d047076	1	5	7	122	203	50	0.02	0.09	0.16	3.09	5.86	0.85	0.09	3.26667	5.18175	3.52e-12	8.58e-10	-	CAI-1 autoinducer sensor kinase/phosphatase cqsS isoform 1	-	-	-	-	-	GO:0016301//kinase activity	GO:0016310//phosphorylation	6
Zm00001d003712	1293	1982	2479	9171	7191	5627	69.89	79.18	96.74	440.89	427.86	232.34	81.9367	367.03	2.16332	4.22e-12	1.02e-09	abscisic acid stress ripening3	abscisic acid stress ripening3	-	-	-	-	-	-	-	4
Zm00001d014294	35234	42510	39573	4867	4908	14426	404.68	354.76	335.07	51.5	60.96	126.89	364.837	79.7833	-2.19309	4.41e-12	1.05e-09	-	Acetyl-CoA carboxylase 1	-	-	-	-	-	GO:0000166//nucleotide binding;GO:0003989//acetyl-CoA carboxylase activity;GO:0005524//ATP binding;GO:0016874//ligase activity;GO:0046872//metal ion binding	GO:0006633//fatty acid biosynthetic process	5
Zm00001d010440	230	409	354	54	11	52	15.14	19.51	16.7	3.19	0.82	2.66	17.1167	2.22333	-2.94461	5.06e-12	1.19e-09	sugars will eventually be exported transporter3a	sugars will eventually be exported transporter3a	-	-	-	-	GO:0005886//plasma membrane;GO:0016020//membrane;GO:0016021//integral component of membrane	GO:0051119//sugar transmembrane transporter activity	GO:0008643//carbohydrate transport;GO:0034219//carbohydrate transmembrane transport	5
Zm00001d028588	2	4	1	182	105	38	0.08	0.11	0.03	6.6	4.69	1.2	0.0733333	4.16333	5.82713	5.24e-12	1.22e-09	-	Fes1B	-	-	-	-	GO:0005737//cytoplasm;GO:0005783//endoplasmic reticulum	GO:0000774//adenyl-nucleotide exchange factor activity	GO:0050790//regulation of catalytic activity	3
Zm00001d052927	68	105	74	220	345	355	1.36	1.55	1.07	3.88	7.51	5.44	1.32667	5.61	2.08019	5.94e-12	1.37e-09	-	Blight resistance protein RGA1-like protein; protein	-	-	-	-	-	GO:0043531//ADP binding	-	7
Zm00001d007117	867	1194	1367	463	353	551	22.41	22.67	25.57	10.54	9.92	10.88	23.55	10.4467	-1.17268	6.07e-12	1.38e-09	-	GTP-binding protein OBGC chloroplastic	-	-	-	-	-	GO:0000166//nucleotide binding;GO:0000287//magnesium ion binding;GO:0003924//GTPase activity;GO:0005525//GTP binding	-	5
Zm00001d018966	31	31	16	350	255	137	2.27	1.67	0.85	22.6	20.32	7.68	1.59667	16.8667	3.40104	6.52e-12	1.47e-09	-	Acidic endochitinase	-	-	-	-	GO:0005576//extracellular region	GO:0004568//chitinase activity	GO:0005975//carbohydrate metabolic process	2
Zm00001d012710	88	86	56	593	316	357	4.76	3.46	2.15	28.76	18.91	14.95	3.45667	20.8733	2.59421	6.59e-12	1.47e-09	-	SGS domain-containing protein	-	-	-	-	-	GO:0015631//tubulin binding;GO:0031625//ubiquitin protein ligase binding;GO:0044548//S100 protein binding	-	3
Zm00001d042260	184	291	197	3284	2585	734	9.19	10.72	7.12	144.73	140.46	28.12	9.01	104.437	3.53496	6.73e-12	1.49e-09	-	Chloroplastic quinone-oxidoreductase	-	-	-	-	-	GO:0016491//oxidoreductase activity	GO:0055114//oxidation-reduction process	2
Zm00001d031267	280	398	328	1200	832	905	12.01	12.63	10.23	45.4	38.87	29.78	11.6233	38.0167	1.70961	6.96e-12	1.52e-09	-	Aldolase-type TIM barrel family protein	-	-	-	-	GO:0005829//cytosol	GO:0003824//catalytic activity;GO:0004497//monooxygenase activity;GO:0018580//nitronate monooxygenase activity	GO:0009610//response to symbiotic fungus;GO:0046686//response to cadmium ion;GO:0055114//oxidation-reduction process	4
Zm00001d046676	115	131	145	292	245	385	5.33	4.47	4.87	11.93	12.35	13.66	4.89	12.6467	1.37085	9.28e-12	2.01e-09	-	tryptophan synthase beta type 2	-	-	-	-	-	GO:0004834//tryptophan synthase activity;GO:0030170//pyridoxal phosphate binding;GO:0052684//L-serine hydro-lyase (adding indole, L-tryptophan-forming) activity	GO:0000162//tryptophan biosynthetic process	10
Zm00001d002707	69	66	47	831	614	240	3.35	2.36	1.65	35.58	32.44	8.92	2.45333	25.6467	3.38596	1.13e-11	2.42e-09	-	Cis-zeatin O-glucosyltransferase 1	Metabolism	Metabolism of terpenoids and polyketides	ko00908//Zeatin biosynthesis	K13495	GO:0043231//intracellular membrane-bounded organelle	GO:0008194//UDP-glycosyltransferase activity;GO:0016740//transferase activity;GO:0016757//transferase activity, transferring glycosyl groups;GO:0016758//transferase activity, transferring hexosyl groups	-	2
Zm00001d030544	49	48	22	177	191	316	2.73	1.97	0.89	8.71	11.59	13.49	1.86333	11.2633	2.59568	1.17e-11	2.46e-09	-	Glyoxylate reductase	-	-	-	-	GO:0005829//cytosol	GO:0016491//oxidoreductase activity;GO:0016616//oxidoreductase activity, acting on the CH-OH group of donors, NAD or NADP as acceptor;GO:0016618//hydroxypyruvate reductase activity;GO:0030267//glyoxylate reductase (NADP) activity;GO:0051287//NAD binding	GO:0009854//oxidative photosynthetic carbon pathway;GO:0055114//oxidation-reduction process	7
Zm00001d017727	1004	1480	1341	2285	1880	3134	43.02	46.63	41.59	86.29	87.6	102.76	43.7467	92.2167	1.07585	1.17e-11	2.46e-09	alternative oxidase1	alternative oxidase1	-	-	-	-	GO:0005739//mitochondrion;GO:0016020//membrane;GO:0016021//integral component of membrane;GO:0070469//respiratory chain	GO:0009916//alternative oxidase activity;GO:0016491//oxidoreductase activity;GO:0046872//metal ion binding	GO:0010230//alternative respiration;GO:0055114//oxidation-reduction process	10
Zm00001d017381	63	139	38	439	521	538	3.7	6.01	1.62	22.73	33.29	24.19	3.77667	26.7367	2.82363	1.49e-11	3.09e-09	-	(+)-neomenthol dehydrogenase	Metabolism;Metabolism	Global and overview maps;Metabolism of terpenoids and polyketides	ko01110//Biosynthesis of secondary metabolites;ko00902//Monoterpenoid biosynthesis	K15095;K15095	-	-	GO:0055114//oxidation-reduction process	7
Zm00001d029087	1016	1383	1009	4267	3785	3035	30.45	30.09	21.03	120.94	125.08	69.06	27.19	105.027	1.94961	1.5e-11	3.09e-09	-	Sucrose synthase 3	Metabolism;Metabolism	Global and overview maps;Carbohydrate metabolism	ko01100//Metabolic pathways;ko00500//Starch and sucrose metabolism	K00695;K00695	-	GO:0016157//sucrose synthase activity;GO:0016740//transferase activity;GO:0016757//transferase activity, transferring glycosyl groups	GO:0005985//sucrose metabolic process	4
Zm00001d019054	648	953	869	2503	2371	1979	21.33	23.08	20.71	72.67	84.95	49.89	21.7067	69.17	1.67201	2.17e-11	4.44e-09	-	Methylmalonate-semialdehyde dehydrogenase [acylating] mitochondrial	Metabolism;Metabolism;Metabolism;Metabolism;Metabolism;Metabolism	Global and overview maps;Global and overview maps;Carbohydrate metabolism;Amino acid metabolism;Metabolism of other amino acids;Carbohydrate metabolism	ko01100//Metabolic pathways;ko01200//Carbon metabolism;ko00562//Inositol phosphate metabolism;ko00280//Valine, leucine and isoleucine degradation;ko00410//beta-Alanine metabolism;ko00640//Propanoate metabolism	K00140;K00140;K00140;K00140;K00140;K00140	GO:0005739//mitochondrion	GO:0004491//methylmalonate-semialdehyde dehydrogenase (acylating) activity;GO:0005507//copper ion binding;GO:0016491//oxidoreductase activity;GO:0016620//oxidoreductase activity, acting on the aldehyde or oxo group of donors, NAD or NADP as acceptor;GO:0018478//malonate-semialdehyde dehydrogenase (acetylating) activity	GO:0006210//thymine catabolic process;GO:0006573//valine metabolic process;GO:0006574//valine catabolic process;GO:0006979//response to oxidative stress;GO:0055114//oxidation-reduction process	4
Zm00001d003676	547	1021	1358	185	97	281	13.69	18.79	24.6	4.08	2.64	5.38	19.0267	4.03333	-2.23798	2.35e-11	4.75e-09	-	Cellulose synthase-like protein B3	-	-	-	-	GO:0005794//Golgi apparatus;GO:0005802//trans-Golgi network;GO:0005886//plasma membrane;GO:0016020//membrane;GO:0016021//integral component of membrane	GO:0016740//transferase activity;GO:0016757//transferase activity, transferring glycosyl groups;GO:0016759//cellulose synthase activity;GO:0016760//cellulose synthase (UDP-forming) activity	GO:0009833//plant-type primary cell wall biogenesis;GO:0030244//cellulose biosynthetic process;GO:0071555//cell wall organization	9
Zm00001d003044	283	274	72	1	5	17	8.19	5.83	1.51	0.03	0.16	0.38	5.17667	0.19	-4.76795	2.77e-11	5.55e-09	-	Beta-glucosidase 47	-	-	-	-	-	GO:0004553//hydrolase activity, hydrolyzing O-glycosyl compounds;GO:0008422//beta-glucosidase activity	GO:0005975//carbohydrate metabolic process	1
Zm00001d033455	310	409	270	754	1250	1864	30.38	29.48	19.15	65.13	133.21	139.79	26.3367	112.71	2.09747	2.93e-11	5.82e-09	-	Protein P21	-	-	-	-	GO:0005576//extracellular region	-	GO:0006952//defense response	7
Zm00001d051415	18	24	15	203	148	90	0.34	0.34	0.21	3.42	3.08	1.32	0.296667	2.60667	3.13529	3.07e-11	6.04e-09	-	Mechanosensitive ion channel protein 6	-	-	-	-	GO:0005886//plasma membrane;GO:0016020//membrane;GO:0016021//integral component of membrane	GO:0008381//mechanically-gated ion channel activity	GO:0006820//anion transport;GO:0055085//transmembrane transport	4
Zm00001d048356	152	210	194	30	49	36	9.28	9.42	8.57	1.61	3.25	1.68	9.09	2.18	-2.05995	3.31e-11	6.44e-09	-	24-methylenesterol C-methyltransferase 2	Metabolism;Metabolism	Global and overview maps;Lipid metabolism	ko01110//Biosynthesis of secondary metabolites;ko00100//Steroid biosynthesis	K08242;K08242	GO:0016020//membrane;GO:0016021//integral component of membrane	GO:0008168//methyltransferase activity;GO:0016740//transferase activity	GO:0006694//steroid biosynthetic process;GO:0032259//methylation	5
Zm00001d043071	102	121	101	18	15	31	2.57	2.25	1.85	0.4	0.42	0.58	2.22333	0.466667	-2.25226	3.86e-11	7.45e-09	-	Probable inactive receptor kinase	-	-	-	-	GO:0016020//membrane;GO:0016021//integral component of membrane	GO:0000166//nucleotide binding;GO:0004672//protein kinase activity;GO:0005515//protein binding;GO:0005524//ATP binding;GO:0016301//kinase activity	GO:0006468//protein phosphorylation;GO:0016310//phosphorylation	1
Zm00001d049018	62	75	51	282	237	213	2.41	2.14	1.44	9.69	10.07	6.35	1.99667	8.70333	2.12397	3.92e-11	7.51e-09	-	Trypsin family protein with PDZ domain	-	-	-	-	-	GO:0004252//serine-type endopeptidase activity;GO:0005515//protein binding	GO:0006508//proteolysis	4
Zm00001d045421	634	962	1082	287	227	436	34.84	38.87	43.03	13.9	13.56	18.33	38.9133	15.2633	-1.35019	4.79e-11	9.08e-09	-	Ribosome-binding factor A	-	-	-	-	GO:0009507//chloroplast	GO:0043024//ribosomal small subunit binding	GO:0006364//rRNA processing;GO:0042254//ribosome biogenesis	5
Zm00001d027809	257	135	163	16	21	36	6.78	3.31	3.5	0.33	0.55	1	4.53	0.626667	-2.85374	5.42e-11	1.02e-08	-	Pollenless3	-	-	-	-	-	GO:0005515//protein binding	-	1
Zm00001d052673	7401	8501	8996	669	423	2348	282.79	239.13	248.65	22.91	17.54	69.03	256.857	36.4933	-2.81526	5.98e-11	1.11e-08	colorless2	Chalcone synthase C2	Metabolism;Metabolism;Organismal Systems;Metabolism	Global and overview maps;Global and overview maps;Environmental adaptation;Biosynthesis of other secondary metabolites	ko01100//Metabolic pathways;ko01110//Biosynthesis of secondary metabolites;ko04712//Circadian rhythm - plant;ko00941//Flavonoid biosynthesis	K00660;K00660;K00660;K00660	-	GO:0003824//catalytic activity;GO:0016210//naringenin-chalcone synthase activity;GO:0016740//transferase activity;GO:0016746//transferase activity, transferring acyl groups;GO:0016747//transferase activity, transferring acyl groups other than amino-acyl groups	GO:0009058//biosynthetic process;GO:0009813//flavonoid biosynthetic process	5
Zm00001d044925	316	378	424	139	107	182	50.74	44.63	49.27	19.67	18.68	22.36	48.2133	20.2367	-1.25246	5.98e-11	1.11e-08	-	CP12-1	-	-	-	-	GO:0009507//chloroplast	-	GO:0080153//negative regulation of reductive pentose-phosphate cycle	5
Zm00001d046889	168	369	439	2088	1929	1048	4.22	6.58	7.75	45.69	51.51	19.93	6.18333	39.0433	2.65862	8.49e-11	1.56e-08	-	Protein STRUBBELIG-RECEPTOR FAMILY 1	-	-	-	-	GO:0016020//membrane;GO:0016021//integral component of membrane	GO:0004672//protein kinase activity;GO:0004713//protein tyrosine kinase activity;GO:0005515//protein binding;GO:0005524//ATP binding	GO:0006468//protein phosphorylation;GO:0018108//peptidyl-tyrosine phosphorylation	2
Zm00001d002163	319	462	429	119	98	201	11.89	14.36	13.99	4.52	3.74	7.92	13.4133	5.39333	-1.31442	8.83e-11	1.6e-08	diacylglycerol kinase3	Diacylglycerol kinase 5	Metabolism;Metabolism;Metabolism;Metabolism;Environmental Information Processing	Global and overview maps;Global and overview maps;Lipid metabolism;Lipid metabolism;Signal transduction	ko01100//Metabolic pathways;ko01110//Biosynthesis of secondary metabolites;ko00564//Glycerophospholipid metabolism;ko00561//Glycerolipid metabolism;ko04070//Phosphatidylinositol signaling system	K00901;K00901;K00901;K00901;K00901	-	GO:0000166//nucleotide binding;GO:0003951//NAD+ kinase activity;GO:0004143//diacylglycerol kinase activity;GO:0005524//ATP binding;GO:0016301//kinase activity;GO:0016740//transferase activity	GO:0007165//signal transduction;GO:0007205//protein kinase C-activating G-protein coupled receptor signaling pathway;GO:0016310//phosphorylation	5
Zm00001d006069	139	308	174	2830	2389	623	7.51	12.31	6.82	135.49	141.01	25.87	8.88	100.79	3.50465	8.86e-11	1.6e-08	-	Putative quinone-oxidoreductase homolog chloroplastic	-	-	-	-	-	GO:0016491//oxidoreductase activity	GO:0055114//oxidation-reduction process	2
Zm00001d034725	81	131	154	387	247	583	3.98	4.73	5.47	16.75	13.19	21.91	4.72667	17.2833	1.87049	9.05e-11	1.62e-08	-	Haloacid dehalogenase-like hydrolase (HAD) superfamily protein	-	-	-	-	-	GO:0016787//hydrolase activity	-	10
Zm00001d033473	863	1031	1143	410	256	481	42.69	37.5	40.92	17.87	13.77	18.21	40.37	16.6167	-1.28065	9.32e-11	1.65e-08	-	antitermination NusB domain-containing protein	-	-	-	-	GO:0009507//chloroplast;GO:0016020//membrane;GO:0016021//integral component of membrane	GO:0003723//RNA binding	GO:0006353//DNA-templated transcription, termination;GO:0006355//regulation of transcription, DNA-templated	5
Zm00001d033316	589	789	863	330	272	385	31.01	30.55	32.89	15.31	15.57	15.51	31.4833	15.4633	-1.02574	9.88e-11	1.74e-08	-	CBL-interacting serine/threonine-protein kinase 4	-	-	-	-	-	GO:0000166//nucleotide binding;GO:0004672//protein kinase activity;GO:0004674//protein serine/threonine kinase activity;GO:0005524//ATP binding;GO:0016301//kinase activity;GO:0016740//transferase activity	GO:0006468//protein phosphorylation;GO:0007165//signal transduction;GO:0016310//phosphorylation	5
Zm00001d048073	98	87	48	485	317	367	2.95	1.93	1.05	12.89	10.39	8.46	1.97667	10.58	2.4202	1.14e-10	2e-08	-	Heat shock 70 kDa protein 8	-	-	-	-	GO:0005737//cytoplasm	GO:0000166//nucleotide binding;GO:0005524//ATP binding;GO:0016887//ATPase activity;GO:0031072//heat shock protein binding;GO:0042623//ATPase activity, coupled;GO:0044183//protein binding involved in protein folding;GO:0051082//unfolded protein binding;GO:0051787//misfolded protein binding	GO:0006986//response to unfolded protein;GO:0009408//response to heat;GO:0009644//response to high light intensity;GO:0034605//cellular response to heat;GO:0034620//cellular response to unfolded protein;GO:0042026//protein refolding;GO:0042542//response to hydrogen peroxide;GO:0051085//chaperone mediated protein folding requiring cofactor	4
Zm00001d047307	247	374	459	49	30	116	5.12	5.7	6.89	0.9	0.68	1.84	5.90333	1.14	-2.3725	1.16e-10	2.01e-08	proton gradient regulation3 homolog	proton gradient regulation3 homolog	-	-	-	-	GO:0005739//mitochondrion	GO:0005515//protein binding	-	5
Zm00001d047110	69	78	84	253	292	228	2.51	2.09	2.21	8.11	11.49	6.31	2.27	8.63667	1.92778	1.28e-10	2.19e-08	trehalose-6-phosphate phosphatase11	trehalose-6-phosphate phosphatase11	Metabolism;Metabolism	Global and overview maps;Carbohydrate metabolism	ko01100//Metabolic pathways;ko00500//Starch and sucrose metabolism	K01087;K01087	-	GO:0003824//catalytic activity;GO:0004805//trehalose-phosphatase activity;GO:0016787//hydrolase activity	GO:0005992//trehalose biosynthetic process;GO:0016311//dephosphorylation	6
Zm00001d043491	241	273	317	888	504	835	14.25	11.87	13.56	46.26	32.4	37.77	13.2267	38.81	1.55298	1.31e-10	2.22e-08	AP2-EREBP-transcription factor 134	Ethylene-responsive transcription factor 2	-	-	-	-	GO:0005634//nucleus	GO:0003677//DNA binding;GO:0003700//transcription factor activity, sequence-specific DNA binding	GO:0006351//transcription, DNA-templated;GO:0006355//regulation of transcription, DNA-templated	10
Zm00001d030995	118	134	230	33	22	40	4.35	3.49	6.21	1.14	1.04	1.16	4.68333	1.11333	-2.07265	1.36e-10	2.29e-08	bZIP-transcription factor 111	Basic leucine zipper 25	-	-	-	-	-	GO:0003700//transcription factor activity, sequence-specific DNA binding	GO:0006355//regulation of transcription, DNA-templated	9
Zm00001d024950	29	44	71	628	526	164	1.51	1.62	2.77	28.79	29.48	6.57	1.96667	21.6133	3.4581	1.54e-10	2.58e-08	-	Ornithine carbamoyltransferase chloroplastic	-	-	-	-	GO:0016020//membrane;GO:0016021//integral component of membrane	GO:0004812//aminoacyl-tRNA ligase activity;GO:0016597//amino acid binding;GO:0016740//transferase activity;GO:0016743//carboxyl- or carbamoyltransferase activity	GO:0006520//cellular amino acid metabolic process	2
Zm00001d006700	243	372	420	99	73	151	7.28	8.18	9.19	2.62	2.4	3.39	8.21667	2.80333	-1.55141	1.75e-10	2.92e-08	mTERF-domain protein9	mTERF family protein	-	-	-	-	GO:0009507//chloroplast	GO:0003690//double-stranded DNA binding	GO:0006355//regulation of transcription, DNA-templated;GO:0009651//response to salt stress;GO:0009658//chloroplast organization;GO:0032502//developmental process;GO:0048364//root development;GO:0048367//shoot system development	5
MSTRG.17203	364	483	466	146	163	225	6.04	5.89	5.6	2.13	2.94	2.86	5.84333	2.64333	-1.14443	1.77e-10	2.93e-08	--	CACTA TnpD transposase [Zea mays]	-	-	-	-	-	-	-	5
MSTRG.13086	229	421	261	753	704	860	7.33	10.08	6.03	21.96	25.06	21.86	7.81333	22.96	1.55511	2.07e-10	3.4e-08	--	Transducin/WD40 repeat-like superfamily protein [Zea mays]	-	-	-	-	-	-	-	7
Zm00001d023617	13	9	19	41	303	412	0.41	0.21	0.43	1.13	10.32	9.87	0.35	7.10667	4.34375	2.36e-10	3.83e-08	-	Laccase-7	-	-	-	-	GO:0005576//extracellular region;GO:0005886//plasma membrane;GO:0048046//apoplast	GO:0004322//ferroxidase activity;GO:0005507//copper ion binding;GO:0016491//oxidoreductase activity;GO:0016722//oxidoreductase activity, oxidizing metal ions;GO:0046872//metal ion binding;GO:0052716//hydroquinone:oxygen oxidoreductase activity	GO:0006826//iron ion transport;GO:0046274//lignin catabolic process;GO:0055072//iron ion homeostasis;GO:0055114//oxidation-reduction process	7
Zm00001d047799	17	6	7	1270	538	199	0.58	0.17	0.18	38.71	20.18	5.25	0.31	21.38	6.10785	2.48e-10	4e-08	-	Heat shock 70 kDa protein 5	Genetic Information Processing;Genetic Information Processing;Cellular Processes	Folding, sorting and degradation;Transcription;Transport and catabolism	ko04141//Protein processing in endoplasmic reticulum;ko03040//Spliceosome;ko04144//Endocytosis	K03283;K03283;K03283	GO:0005737//cytoplasm	GO:0000166//nucleotide binding;GO:0005524//ATP binding;GO:0016887//ATPase activity;GO:0031072//heat shock protein binding;GO:0042623//ATPase activity, coupled;GO:0044183//protein binding involved in protein folding;GO:0051082//unfolded protein binding;GO:0051787//misfolded protein binding	GO:0006986//response to unfolded protein;GO:0034605//cellular response to heat;GO:0034620//cellular response to unfolded protein;GO:0042026//protein refolding;GO:0051085//chaperone mediated protein folding requiring cofactor	3
Zm00001d007572	419	357	434	58	54	152	9.36	5.86	7.01	1.14	1.31	2.6	7.41	1.68333	-2.13815	2.52e-10	4.03e-08	CRM family member3	CRM family member3	-	-	-	-	GO:0005739//mitochondrion;GO:0009507//chloroplast;GO:0009536//plastid;GO:0009570//chloroplast stroma	GO:0003723//RNA binding	GO:0000373//Group II intron splicing;GO:0006397//mRNA processing;GO:0008380//RNA splicing	1
Zm00001d031209	1004	1197	1134	2786	2134	2423	38.9	34.1	31.8	95.13	89.9	71.83	34.9333	85.62	1.29334	3.12e-10	4.95e-08	benzoxazinone synthesis9	benzoxazinone synthesis9	Metabolism	Biosynthesis of other secondary metabolites	ko00402//Benzoxazinoid biosynthesis	K13227	GO:0043231//intracellular membrane-bounded organelle	GO:0008194//UDP-glycosyltransferase activity;GO:0016740//transferase activity;GO:0016757//transferase activity, transferring glycosyl groups;GO:0016758//transferase activity, transferring hexosyl groups;GO:0047254//2,4-dihydroxy-7-methoxy-2H-1,4-benzoxazin-3(4H)-one 2-D-glucosyltransferase activity;GO:0080043//quercetin 3-O-glucosyltransferase activity;GO:0080044//quercetin 7-O-glucosyltransferas…	-	4
Zm00001d017240	232	354	224	1182	636	875	25.87	29.03	18.08	116.18	77.13	74.67	24.3267	89.3267	1.87655	3.55e-10	5.59e-08	-	Grx_C2.1-glutaredoxin subgroup I	-	-	-	-	GO:0005623//cell	GO:0004362//glutathione-disulfide reductase activity;GO:0009055//electron carrier activity;GO:0015035//protein disulfide oxidoreductase activity	GO:0022900//electron transport chain;GO:0034599//cellular response to oxidative stress;GO:0045454//cell redox homeostasis;GO:0055114//oxidation-reduction process;GO:0098869//cellular oxidant detoxification	3
Zm00001d028007	184	255	157	632	679	572	3.39	3.46	2.1	10.27	13.62	8.07	2.98333	10.6533	1.83631	3.64e-10	5.7e-08	CAMTA-transcription factor 4	Calmodulin-binding transcription activator 2	-	-	-	-	GO:0005634//nucleus	GO:0001077//transcriptional activator activity, RNA polymerase II core promoter proximal region sequence-specific binding;GO:0003677//DNA binding;GO:0005515//protein binding;GO:0043565//sequence-specific DNA binding	GO:0045944//positive regulation of transcription from RNA polymerase II promoter	4
Zm00001d016036	980	1187	1311	445	294	610	50.05	44.57	48.46	20.03	16.33	23.84	47.6933	20.0667	-1.24899	3.87e-10	5.98e-08	-	Chloroplast processing peptidase	Genetic Information Processing	Folding, sorting and degradation	ko03060//Protein export	K03100	GO:0005887//integral component of plasma membrane;GO:0009535//chloroplast thylakoid membrane;GO:0016020//membrane;GO:0016021//integral component of membrane	GO:0004252//serine-type endopeptidase activity;GO:0008236//serine-type peptidase activity	GO:0006465//signal peptide processing;GO:0006508//proteolysis;GO:0010027//thylakoid membrane organization	5
Zm00001d037689	6	11	4	212	191	34	0.2	0.27	0.12	6.2	7.44	0.85	0.196667	4.83	4.6182	3.88e-10	5.98e-08	hexokinase7	hexokinase7	-	-	-	-	GO:0005623//cell;GO:0005829//cytosol	GO:0000166//nucleotide binding;GO:0004340//glucokinase activity;GO:0004396//hexokinase activity;GO:0005524//ATP binding;GO:0005536//glucose binding;GO:0008865//fructokinase activity;GO:0016301//kinase activity;GO:0016740//transferase activity;GO:0016773//phosphotransferase activity, alcohol group as acceptor;GO:0019158//mannokinase activity	GO:0001678//cellular glucose homeostasis;GO:0005975//carbohydrate metabolic process;GO:0006096//glycolytic process;GO:0016310//phosphorylation;GO:0046835//carbohydrate phosphorylation;GO:0051156//glucose 6-phosphate metabolic process	2
Zm00001d029397	220	291	152	690	1091	866	4.62	4.5	2.31	12.78	24.93	13.93	3.81	17.2133	2.17566	3.93e-10	6.01e-08	phospholipase D7	phospholipase D7	-	-	-	-	GO:0016020//membrane	GO:0003824//catalytic activity;GO:0004630//phospholipase D activity;GO:0005509//calcium ion binding;GO:0016787//hydrolase activity;GO:0070290//N-acylphosphatidylethanolamine-specific phospholipase D activity	GO:0016042//lipid catabolic process;GO:0046470//phosphatidylcholine metabolic process	7
Zm00001d044217	237	273	255	96	64	97	14.02	11.88	10.86	5.05	4.14	4.39	12.2533	4.52667	-1.43665	4.14e-10	6.29e-08	-	PsbP domain-containing protein 5 chloroplastic	-	-	-	-	GO:0009523//photosystem II;GO:0009654//photosystem II oxygen evolving complex;GO:0016020//membrane;GO:0016021//integral component of membrane;GO:0019898//extrinsic component of membrane	GO:0005509//calcium ion binding	GO:0015979//photosynthesis	1
Zm00001d025141	8	7	7	218	196	31	0.49	0.34	0.3	11.56	12.83	1.42	0.376667	8.60333	4.51354	4.58e-10	6.92e-08	bHLH-transcription factor 108	basic helix-loop-helix (bHLH) DNA-binding superfamily protein	-	-	-	-	-	GO:0003677//DNA binding;GO:0046983//protein dimerization activity	-	2
Zm00001d023243	935	1179	1134	3178	2725	2387	24.86	23.09	21.85	74.81	79.05	48.71	23.2667	67.5233	1.53712	4.68e-10	7.01e-08	-	2-isopropylmalate synthase 1 chloroplastic	-	-	-	-	GO:0005829//cytosol;GO:0009507//chloroplast	GO:0003824//catalytic activity;GO:0003852//2-isopropylmalate synthase activity;GO:0016740//transferase activity;GO:0046912//transferase activity, transferring acyl groups, acyl groups converted into alkyl on transfer	GO:0009098//leucine biosynthetic process;GO:0019752//carboxylic acid metabolic process	4
Zm00001d002039	41	61	57	165	240	180	1.07	1.17	1.08	3.81	6.83	3.61	1.10667	4.75	2.10171	4.83e-10	7.2e-08	-	Wall-associated receptor kinase-like protein 9	-	-	-	-	GO:0005886//plasma membrane;GO:0016020//membrane;GO:0016021//integral component of membrane	GO:0004672//protein kinase activity;GO:0004674//protein serine/threonine kinase activity;GO:0005509//calcium ion binding;GO:0005524//ATP binding;GO:0016301//kinase activity;GO:0030247//polysaccharide binding	GO:0006468//protein phosphorylation;GO:0007166//cell surface receptor signaling pathway;GO:0016310//phosphorylation	6
MSTRG.5037	31	85	132	917	1044	305	1.57	3.15	4.81	40.8	57.32	11.77	3.17667	36.63	3.52744	4.9e-10	7.25e-08	--	Ornithine carbamoyltransferase chloroplastic [Zea mays]	-	-	-	-	-	-	-	6
Zm00001d011080	1	1	2	67	38	45	0.31	0.22	0.44	18.07	12.64	10.53	0.323333	13.7467	5.40992	4.97e-10	7.29e-08	subtilisin-chymotrypsin inhibitor homolog1	Protease inhibitor%3B Proteinase inhibitor	-	-	-	-	-	GO:0004867//serine-type endopeptidase inhibitor activity;GO:0008233//peptidase activity	GO:0006508//proteolysis;GO:0009611//response to wounding;GO:0010951//negative regulation of endopeptidase activity	4
Zm00001d045661	257	167	217	31	28	66	11.04	5.28	6.75	1.17	1.31	2.17	7.69	1.55	-2.31072	5.02e-10	7.33e-08	C2C2-CO-like-transcription factor 4	Zinc finger protein CONSTANS-LIKE 16	-	-	-	-	GO:0005634//nucleus	GO:0005515//protein binding;GO:0008270//zinc ion binding	GO:0006355//regulation of transcription, DNA-templated	1
Zm00001d010828	12	17	11	60	72	78	0.33	0.35	0.22	1.46	2.16	1.65	0.3	1.75667	2.54981	5.3e-10	7.68e-08	-	alpha/beta-Hydrolases superfamily protein	-	-	-	-	GO:0016020//membrane;GO:0016021//integral component of membrane	GO:0016787//hydrolase activity	GO:0006629//lipid metabolic process	7
Zm00001d018794	273	402	329	632	518	863	15.44	15.83	12.18	31.11	28.93	36.67	14.4833	32.2367	1.15431	5.42e-10	7.79e-08	-	Ferredoxin--NADP reductase	Metabolism;Metabolism	Global and overview maps;Energy metabolism	ko01100//Metabolic pathways;ko00195//Photosynthesis	K02641;K02641	GO:0009507//chloroplast	GO:0004324//ferredoxin-NADP+ reductase activity;GO:0016491//oxidoreductase activity	GO:0055114//oxidation-reduction process	10
Zm00001d007251	7	11	3	54	48	73	0.29	0.34	0.09	1.98	2.17	2.32	0.24	2.15667	3.1677	6.12e-10	8.75e-08	-	Adenine/guanine permease AZG2	-	-	-	-	GO:0005886//plasma membrane;GO:0016020//membrane;GO:0016021//integral component of membrane	GO:0005345//purine nucleobase transmembrane transporter activity;GO:0022857//transmembrane transporter activity	GO:0006863//purine nucleobase transport;GO:0015853//adenine transport;GO:0015854//guanine transport;GO:0055085//transmembrane transport;GO:1904823//purine nucleobase transmembrane transport	10
Zm00001d037009	247	277	270	795	544	650	7.94	6.55	6.29	22.55	19.03	16	6.92667	19.1933	1.47037	7.13e-10	1.01e-07	-	FAD-binding Berberine family protein	-	-	-	-	-	GO:0016491//oxidoreductase activity;GO:0050660//flavin adenine dinucleotide binding;GO:0071949//FAD binding	GO:0055114//oxidation-reduction process	4
Zm00001d009084	975	1208	554	9720	6908	2891	51.3	46.73	21.09	450.68	395.18	116.38	39.7067	320.747	3.01398	7.44e-10	1.05e-07	-	S-adenosyl-L-methionine-dependent methyltransferases superfamily protein	-	-	-	-	GO:0005739//mitochondrion	GO:0008168//methyltransferase activity;GO:0016740//transferase activity	GO:0032259//methylation;GO:0046686//response to cadmium ion	2
Zm00001d008963	728	976	1062	372	257	498	32.53	32.05	34.35	14.64	12.49	17.01	32.9767	14.7133	-1.16432	7.51e-10	1.05e-07	-	GDT1-like protein 1 chloroplastic	-	-	-	-	GO:0016020//membrane;GO:0016021//integral component of membrane	-	-	5
Zm00001d027532	108	319	506	4562	2415	1209	4.49	9.25	14.71	163.43	106.61	36.76	9.48333	102.267	3.4308	8.07e-10	1.12e-07	-	-	-	-	-	-	-	-	-	3
Zm00001d037354	22	27	25	173	223	90	0.66	0.58	0.7	5.58	7.81	2.12	0.646667	5.17	2.99907	8.44e-10	1.17e-07	-	alpha/beta-Hydrolases superfamily protein	-	-	-	-	GO:0005886//plasma membrane;GO:0016020//membrane;GO:0016021//integral component of membrane	GO:0016787//hydrolase activity	GO:0006629//lipid metabolic process;GO:0016042//lipid catabolic process	6
Zm00001d019457	24	63	16	128	421	433	1.8	3.47	0.87	8.46	34.32	24.84	2.04667	22.54	3.46114	8.89e-10	1.22e-07	-	CASP-like protein 1D1	-	-	-	-	GO:0005886//plasma membrane;GO:0016020//membrane;GO:0016021//integral component of membrane	GO:0051539//4 iron, 4 sulfur cluster binding	-	7
Zm00001d034635	667	755	684	194	150	357	41.19	34.28	30.57	10.56	10.07	16.87	35.3467	12.5	-1.49965	1.08e-09	1.48e-07	chalcone flavanone isomerase1	chalcone flavanone isomerase1	Metabolism;Metabolism;Metabolism	Global and overview maps;Global and overview maps;Biosynthesis of other secondary metabolites	ko01100//Metabolic pathways;ko01110//Biosynthesis of secondary metabolites;ko00941//Flavonoid biosynthesis	K01859;K01859;K01859	-	GO:0016853//isomerase activity;GO:0016872//intramolecular lyase activity;GO:0045430//chalcone isomerase activity	GO:0009813//flavonoid biosynthetic process	1
Zm00001d013499	347	396	403	689	668	806	9.1	7.43	8.05	16.99	19.64	15.65	8.19333	17.4267	1.08877	1.1e-09	1.49e-07	-	Putative ABC1 protein	-	-	-	-	-	-	-	4
Zm00001d039735	64	64	66	297	164	218	8.05	5.92	6.01	32.92	22.43	20.98	6.66	25.4433	1.93369	1.16e-09	1.57e-07	-	-	-	-	-	-	-	-	-	3
Zm00001d039840	515	579	723	1423	1001	1430	16.93	14	17.2	41.23	35.78	35.97	16.0433	37.66	1.23106	1.17e-09	1.57e-07	hydroxycinnamoyltransferase7	hydroxycinnamoyltransferase7	Metabolism;Metabolism;Metabolism;Metabolism;Metabolism	Global and overview maps;Global and overview maps;Biosynthesis of other secondary metabolites;Biosynthesis of other secondary metabolites;Biosynthesis of other secondary metabolites	ko01100//Metabolic pathways;ko01110//Biosynthesis of secondary metabolites;ko00940//Phenylpropanoid biosynthesis;ko00941//Flavonoid biosynthesis;ko00945//Stilbenoid, diarylheptanoid and gingerol biosynthesis	K13065;K13065;K13065;K13065;K13065	-	GO:0016740//transferase activity;GO:0016747//transferase activity, transferring acyl groups other than amino-acyl groups	-	10
Zm00001d035937	3800	5117	6099	2154	1538	2711	129.09	127.94	150.39	65.29	56.7	70.36	135.807	64.1167	-1.08278	1.19e-09	1.58e-07	-	Chaperonin 60 subunit beta 2 chloroplastic	-	-	-	-	GO:0005737//cytoplasm;GO:0005739//mitochondrion;GO:0005829//cytosol	GO:0005524//ATP binding;GO:0051082//unfolded protein binding	GO:0006457//protein folding;GO:0006458//'de novo' protein folding;GO:0007005//mitochondrion organization;GO:0042026//protein refolding;GO:0045041//protein import into mitochondrial intermembrane space	5
Zm00001d016242	60	162	76	690	679	329	1.93	4.09	1.97	21.76	25.42	8.14	2.66333	18.44	2.79153	1.32e-09	1.74e-07	-	Probable leucine-rich repeat receptor-like serine/threonine-protein kinase	-	-	-	-	GO:0005886//plasma membrane;GO:0016020//membrane;GO:0016021//integral component of membrane	GO:0004672//protein kinase activity;GO:0004674//protein serine/threonine kinase activity;GO:0005524//ATP binding;GO:0016301//kinase activity	GO:0006468//protein phosphorylation;GO:0016310//phosphorylation;GO:0046777//protein autophosphorylation	2
Zm00001d013185	123	161	201	727	745	418	5.44	5.23	6.43	28.33	35.82	14.14	5.7	26.0967	2.19483	1.36e-09	1.79e-07	-	Allene oxide synthase chloroplastic	Metabolism;Metabolism;Metabolism	Global and overview maps;Global and overview maps;Lipid metabolism	ko01100//Metabolic pathways;ko01110//Biosynthesis of secondary metabolites;ko00592//alpha-Linolenic acid metabolism	K01723;K01723;K01723	-	GO:0004497//monooxygenase activity;GO:0005506//iron ion binding;GO:0016705//oxidoreductase activity, acting on paired donors, with incorporation or reduction of molecular oxygen;GO:0020037//heme binding;GO:0046872//metal ion binding	GO:0016125//sterol metabolic process;GO:0055114//oxidation-reduction process	6
Zm00001d042637	997	461	395	71	39	136	19.47	6.59	5.56	1.22	0.89	2.02	10.54	1.37667	-2.93662	1.67e-09	2.17e-07	-	Leucine-rich receptor-like protein kinase family protein	-	-	-	-	GO:0005886//plasma membrane;GO:0009506//plasmodesma;GO:0016020//membrane;GO:0016021//integral component of membrane	GO:0000166//nucleotide binding;GO:0004672//protein kinase activity;GO:0004674//protein serine/threonine kinase activity;GO:0005515//protein binding;GO:0005524//ATP binding;GO:0016301//kinase activity;GO:0016740//transferase activity	GO:0006468//protein phosphorylation;GO:0016310//phosphorylation;GO:0046777//protein autophosphorylation	1
Zm00001d053622	52	83	104	262	224	226	3.49	4.09	5.05	15.72	16.4	11.66	4.21	14.5933	1.79342	1.72e-09	2.22e-07	-	putative zinc finger protein30	-	-	-	-	-	GO:0046872//metal ion binding	-	4
Zm00001d008525	128	179	112	398	269	542	8.24	8.47	5.22	22.58	18.83	26.7	7.31	22.7033	1.63496	1.84e-09	2.37e-07	-	Mannose-6-phosphate isomerase 1	-	-	-	-	GO:0005829//cytosol	GO:0004476//mannose-6-phosphate isomerase activity;GO:0008270//zinc ion binding;GO:0016853//isomerase activity	GO:0000032//cell wall mannoprotein biosynthetic process;GO:0005975//carbohydrate metabolic process;GO:0006486//protein glycosylation;GO:0009298//GDP-mannose biosynthetic process	10
Zm00001d010373	75	88	73	14	6	19	5.15	4.44	3.63	0.85	0.45	1	4.40667	0.766667	-2.52302	2.01e-09	2.56e-07	-	Stem glycoprotein	-	-	-	-	-	GO:0003993//acid phosphatase activity	GO:0016311//dephosphorylation	1
Zm00001d029091	182	251	198	736	673	505	7.89	7.15	5.61	32.48	32.54	16.37	6.88333	27.13	1.97871	2.02e-09	2.56e-07	sucrose synthase2	sucrose synthase2	-	-	-	-	-	GO:0016157//sucrose synthase activity;GO:0016740//transferase activity;GO:0016757//transferase activity, transferring glycosyl groups	GO:0005985//sucrose metabolic process	4
Zm00001d046530	3616	3275	3069	823	821	1648	181.66	120.98	111.59	36.44	44.85	63.35	138.077	48.2133	-1.51797	2.41e-09	3.04e-07	-	Tetratricopeptide repeat (TPR)-like superfamily protein	-	-	-	-	-	GO:0005515//protein binding	-	1
Zm00001d051799	75	98	63	248	272	233	4.43	4.26	2.69	12.91	17.47	10.53	3.79333	13.6367	1.84595	2.65e-09	3.29e-07	-	Nudix hydrolase 17 mitochondrial	-	-	-	-	GO:0005634//nucleus;GO:0005737//cytoplasm	GO:0016787//hydrolase activity	-	4
Zm00001d007301	67	88	83	164	171	220	2.97	2.7	2.49	5.78	7.95	6.87	2.72	6.86667	1.336	2.67e-09	3.29e-07	protein disulfide isomerase2	protein disulfide isomerase2	Genetic Information Processing	Folding, sorting and degradation	ko04141//Protein processing in endoplasmic reticulum	K09580	GO:0005623//cell;GO:0005783//endoplasmic reticulum	GO:0003756//protein disulfide isomerase activity;GO:0016853//isomerase activity	GO:0006457//protein folding;GO:0034976//response to endoplasmic reticulum stress;GO:0045454//cell redox homeostasis	7
Zm00001d044683	868	954	1456	74	88	348	59.55	48.13	72.3	4.47	6.56	18.27	59.9933	9.76667	-2.61886	2.7e-09	3.3e-07	-	Probable chalcone--flavonone isomerase 3	-	-	-	-	-	GO:0016853//isomerase activity;GO:0016872//intramolecular lyase activity	-	5
Zm00001d032399	97	131	167	33	33	33	2.9	2.88	3.61	0.87	1.07	0.76	3.13	0.9	-1.79817	2.87e-09	3.5e-07	-	Pentatricopeptide repeat-containing protein chloroplastic	-	-	-	-	GO:0005739//mitochondrion;GO:0009507//chloroplast	GO:0005515//protein binding	GO:0009793//embryo development ending in seed dormancy	5
Zm00001d049099	2372	3125	3282	5792	5492	5651	93.36	90.84	94.52	204.21	239.18	173.07	92.9067	205.487	1.14519	3.07e-09	3.72e-07	protein disulfide isomerase1	protein disulfide isomerase1	Genetic Information Processing	Folding, sorting and degradation	ko04141//Protein processing in endoplasmic reticulum	K09580	GO:0005623//cell;GO:0005783//endoplasmic reticulum;GO:0005788//endoplasmic reticulum lumen	GO:0003756//protein disulfide isomerase activity;GO:0016853//isomerase activity	GO:0006457//protein folding;GO:0034976//response to endoplasmic reticulum stress;GO:0045454//cell redox homeostasis	4
Zm00001d021245	1889	1922	2443	638	327	915	134.35	100.51	125.75	39.99	25.29	49.79	120.203	38.3567	-1.64793	3.21e-09	3.87e-07	-	Rhodanese-like domain containing protein	-	-	-	-	GO:0009507//chloroplast;GO:0009534//chloroplast thylakoid;GO:0009535//chloroplast thylakoid membrane;GO:0009941//chloroplast envelope	-	-	5
Zm00001d003373	430	474	506	203	145	246	12.3	9.9	10.49	5.36	4.7	5.5	10.8967	5.18667	-1.07101	3.62e-09	4.34e-07	-	-	-	-	-	-	GO:0005739//mitochondrion;GO:0016020//membrane;GO:0016021//integral component of membrane	GO:0000166//nucleotide binding;GO:0004176//ATP-dependent peptidase activity;GO:0005524//ATP binding	GO:0006508//proteolysis	1
Zm00001d028428	1407	1659	1369	2749	2222	3637	58.46	50.73	41.05	100.25	100.11	114.78	50.08	105.047	1.06872	3.69e-09	4.39e-07	-	Calcium-binding EF-hand family protein	-	-	-	-	-	GO:0005509//calcium ion binding	-	10
Zm00001d043789	54	52	52	189	144	158	1.08	0.74	0.75	3.5	3.32	2.42	0.856667	3.08	1.84612	3.83e-09	4.51e-07	-	Glutathione S-transferase GSTU6	Metabolism	Metabolism of other amino acids	ko00480//Glutathione metabolism	K00799	GO:0005737//cytoplasm	GO:0004364//glutathione transferase activity;GO:0005515//protein binding;GO:0016740//transferase activity	GO:0006749//glutathione metabolic process	4
Zm00001d014866	197	225	231	45	37	98	7.37	6.2	6.26	1.49	1.51	2.81	6.61	1.93667	-1.77107	3.84e-09	4.51e-07	-	Callose synthase 3	-	-	-	-	GO:0000148//1,3-beta-D-glucan synthase complex;GO:0016020//membrane	GO:0003843//1,3-beta-D-glucan synthase activity	GO:0006075//(1->3)-beta-D-glucan biosynthetic process	5
Zm00001d002789	665	840	943	200	135	396	24.97	23.19	25.62	6.62	5.51	11.38	24.5933	7.83667	-1.64996	3.85e-09	4.51e-07	-	Pentatricopeptide repeat-containing protein	-	-	-	-	GO:0005739//mitochondrion;GO:0009507//chloroplast	GO:0003729//mRNA binding;GO:0005515//protein binding	-	5
Zm00001d017176	143	157	196	42	38	25	5.78	4.67	5.74	1.5	1.67	0.77	5.39667	1.31333	-2.03884	3.88e-09	4.52e-07	C2C2-CO-like-transcription factor 3	CONSTANS-like protein CO5	-	-	-	-	GO:0005634//nucleus	GO:0005515//protein binding;GO:0008270//zinc ion binding	GO:0009909//regulation of flower development	5
Zm00001d041595	734	954	1016	342	280	545	37.91	36.23	37.98	15.57	15.73	21.54	37.3733	17.6133	-1.08534	3.99e-09	4.62e-07	-	Translation elongation factor EF1B/ribosomal protein S6 family protein	-	-	-	-	GO:0005840//ribosome;GO:0022627//cytosolic small ribosomal subunit	GO:0003735//structural constituent of ribosome;GO:0003746//translation elongation factor activity;GO:0019843//rRNA binding;GO:0070181//small ribosomal subunit rRNA binding	GO:0006412//translation;GO:0006414//translational elongation	5
Zm00001d017077	2858	3849	4181	398	772	1403	107.19	106.14	113.49	13.15	31.48	40.26	108.94	28.2967	-1.94483	4.07e-09	4.68e-07	red aleurone1	red aleurone1	-	-	-	-	GO:0016020//membrane	GO:0004497//monooxygenase activity;GO:0005506//iron ion binding;GO:0016491//oxidoreductase activity;GO:0016705//oxidoreductase activity, acting on paired donors, with incorporation or reduction of molecular oxygen;GO:0016709//oxidoreductase activity, acting on paired donors, with incorporation or reduction of molecular oxygen, NAD(P)H as one donor, and incorporation of one atom of oxygen;GO:00200…	GO:0055114//oxidation-reduction process	5
Zm00001d020351	3	3	10	36	65	70	0.12	0.08	0.3	1.32	2.92	2.2	0.166667	2.14667	3.68706	4.08e-09	4.68e-07	-	Alpha-amylase 1	Metabolism;Metabolism	Global and overview maps;Carbohydrate metabolism	ko01100//Metabolic pathways;ko00500//Starch and sucrose metabolism	K01176;K01176	-	GO:0003824//catalytic activity;GO:0004556//alpha-amylase activity;GO:0005509//calcium ion binding;GO:0016787//hydrolase activity;GO:0016798//hydrolase activity, acting on glycosyl bonds;GO:0043169//cation binding	GO:0005975//carbohydrate metabolic process;GO:0008152//metabolic process	7
Zm00001d037005	60	162	68	676	595	316	2.59	5.14	2.12	25.69	27.9	10.43	3.28333	21.34	2.70033	4.38e-09	5e-07	-	Putative FAD-binding Berberine family protein	-	-	-	-	-	GO:0016491//oxidoreductase activity;GO:0050660//flavin adenine dinucleotide binding;GO:0071949//FAD binding	GO:0055114//oxidation-reduction process	2
Zm00001d046072	51	99	118	13	5	19	0.95	1.36	1.59	0.21	0.1	0.27	1.3	0.193333	-2.74935	4.62e-09	5.24e-07	-	Extra-large G-protein-like; protein	-	-	-	-	-	-	-	5
Zm00001d043988	1067	1728	1912	3046	4098	3971	81.61	97.19	105.84	205.32	340.82	232.41	94.88	259.517	1.45165	4.66e-09	5.26e-07	chitinase chem5	chitinase chem5	Metabolism;Metabolism	Global and overview maps;Carbohydrate metabolism	ko01100//Metabolic pathways;ko00520//Amino sugar and nucleotide sugar metabolism	K01183;K01183	GO:0005576//extracellular region	GO:0004553//hydrolase activity, hydrolyzing O-glycosyl compounds;GO:0004568//chitinase activity;GO:0016787//hydrolase activity;GO:0016798//hydrolase activity, acting on glycosyl bonds	GO:0005975//carbohydrate metabolic process;GO:0008152//metabolic process	7
Zm00001d038665	6	5	3	249	141	17	0.24	0.14	0.09	8.6	6.01	0.51	0.156667	5.04	5.00765	4.9e-09	5.5e-07	-	Tyrosine/DOPA decarboxylase 1	-	-	-	-	-	GO:0003824//catalytic activity;GO:0016829//lyase activity;GO:0016831//carboxy-lyase activity;GO:0030170//pyridoxal phosphate binding	GO:0006520//cellular amino acid metabolic process;GO:0019752//carboxylic acid metabolic process	3
Zm00001d027885	311	420	551	121	73	187	18.07	17.94	23.17	6.2	4.61	8.31	19.7267	6.37333	-1.63003	5.08e-09	5.68e-07	-	YGGT family protein	-	-	-	-	GO:0009507//chloroplast;GO:0016020//membrane	-	GO:0010020//chloroplast fission;GO:0010190//cytochrome b6f complex assembly;GO:0090143//nucleoid organization	5
Zm00001d045544	7644	9601	9828	18963	14255	17555	235.42	215.89	218.31	512.85	476.44	411.98	223.207	467.09	1.06532	5.3e-09	5.89e-07	-	Chaperonin 60 subunit beta 2 chloroplastic	Genetic Information Processing	Folding, sorting and degradation	ko03018//RNA degradation	K04077	GO:0005737//cytoplasm;GO:0005739//mitochondrion;GO:0005829//cytosol	GO:0005524//ATP binding;GO:0051082//unfolded protein binding	GO:0006457//protein folding;GO:0006458//'de novo' protein folding;GO:0007005//mitochondrion organization;GO:0042026//protein refolding;GO:0045041//protein import into mitochondrial intermembrane space	4
Zm00001d033591	12751	16286	19274	44265	28069	36314	397.32	373.18	434.59	1216.68	950.5	866.18	401.697	1011.12	1.33178	6.07e-09	6.71e-07	-	Heat shock 70 kDa protein 6 chloroplastic	-	-	-	-	GO:0005737//cytoplasm;GO:0009507//chloroplast	GO:0000166//nucleotide binding;GO:0005524//ATP binding;GO:0016887//ATPase activity;GO:0031072//heat shock protein binding;GO:0042623//ATPase activity, coupled;GO:0044183//protein binding involved in protein folding;GO:0051082//unfolded protein binding;GO:0051787//misfolded protein binding	GO:0006457//protein folding;GO:0006986//response to unfolded protein;GO:0034605//cellular response to heat;GO:0034620//cellular response to unfolded protein;GO:0042026//protein refolding;GO:0051085//chaperone mediated protein folding requiring cofactor	4
Zm00001d009723	1064	1538	1791	491	349	781	37.11	39.44	45.2	15.09	13.24	20.84	40.5833	16.39	-1.30807	6.16e-09	6.77e-07	plastid transcriptionally active14	plastid transcriptionally active14	-	-	-	-	GO:0000427//plastid-encoded plastid RNA polymerase complex;GO:0009508//plastid chromosome;GO:0009534//chloroplast thylakoid;GO:0042644//chloroplast nucleoid	GO:0005515//protein binding;GO:0016279//protein-lysine N-methyltransferase activity	GO:0009416//response to light stimulus;GO:0009658//chloroplast organization;GO:0010027//thylakoid membrane organization;GO:0018026//peptidyl-lysine monomethylation;GO:0042793//transcription from plastid promoter	5
MSTRG.18413	48	194	348	15	2	17	2.05	6.03	10.82	0.58	0.1	0.57	6.3	0.416667	-3.91839	6.62e-09	7.24e-07	--	ATP-dependent DNA helicase PIF4 [Zea mays]	-	-	-	-	-	-	-	9
Zm00001d033872	3181	2166	1144	16382	10667	9603	99.8	50.23	26.04	452.75	363.08	230.16	58.69	348.663	2.57065	6.74e-09	7.33e-07	-	Peptidase%2C M50 family	-	-	-	-	GO:0016020//membrane;GO:0016021//integral component of membrane	GO:0008233//peptidase activity;GO:0008237//metallopeptidase activity	GO:0006508//proteolysis	4
Zm00001d011886	28	87	35	232	390	219	2.24	5.12	2.03	16.36	33.93	13.41	3.13	21.2333	2.7621	7.03e-09	7.55e-07	-	Putative O-Glycosyl hydrolase superfamily protein	-	-	-	-	GO:0046658//anchored component of plasma membrane	GO:0004553//hydrolase activity, hydrolyzing O-glycosyl compounds;GO:0016787//hydrolase activity	GO:0005975//carbohydrate metabolic process	6
Zm00001d017912	87	138	100	287	409	307	4.47	5.21	3.72	12.99	22.83	12.06	4.46667	15.96	1.83719	7.04e-09	7.55e-07	-	LAG1 longevity assurance homolog 3	-	-	-	-	GO:0005783//endoplasmic reticulum;GO:0016020//membrane;GO:0016021//integral component of membrane	GO:0050291//sphingosine N-acyltransferase activity	GO:0046513//ceramide biosynthetic process	6
Zm00001d022277	161	309	257	963	717	586	5.46	7.7	6.3	28.76	26.42	15.2	6.48667	23.46	1.85465	7.25e-09	7.74e-07	-	tolB protein-related	-	-	-	-	-	-	-	4
Zm00001d044208	984	949	1086	29	53	258	28.99	20.55	23.16	0.75	1.7	5.81	24.2333	2.75333	-3.13774	7.62e-09	8.09e-07	-	P-loop containing nucleoside triphosphate hydrolases superfamily protein	-	-	-	-	GO:0009507//chloroplast	GO:0000166//nucleotide binding;GO:0003676//nucleic acid binding;GO:0003723//RNA binding;GO:0004386//helicase activity;GO:0005524//ATP binding;GO:0016787//hydrolase activity	-	1
Zm00001d033344	990	920	1293	442	319	419	22.02	15.04	20.31	8.62	7.63	7.15	19.1233	7.8	-1.29379	7.75e-09	8.18e-07	-	BTB/POZ domain-containing protein NPY2	-	-	-	-	-	GO:0005515//protein binding	GO:0009958//positive gravitropism	1
Zm00001d007403	1130	1044	856	6	4	56	49.18	33.42	26.97	0.23	0.19	1.88	36.5233	0.766667	-5.57408	7.89e-09	8.29e-07	white pollen1	Chalcone synthase WHP1	Metabolism;Metabolism;Organismal Systems;Metabolism	Global and overview maps;Global and overview maps;Environmental adaptation;Biosynthesis of other secondary metabolites	ko01100//Metabolic pathways;ko01110//Biosynthesis of secondary metabolites;ko04712//Circadian rhythm - plant;ko00941//Flavonoid biosynthesis	K00660;K00660;K00660;K00660	-	GO:0003824//catalytic activity;GO:0016210//naringenin-chalcone synthase activity;GO:0016740//transferase activity;GO:0016746//transferase activity, transferring acyl groups;GO:0016747//transferase activity, transferring acyl groups other than amino-acyl groups	GO:0009058//biosynthetic process;GO:0009813//flavonoid biosynthetic process	1
Zm00001d040842	1240	1560	1491	674	412	730	63.18	58.45	54.98	30.27	22.83	28.46	58.87	27.1867	-1.11463	7.99e-09	8.36e-07	12-oxo-phytodienoic acid reductase6	12-oxo-phytodienoic acid reductase6	Metabolism;Metabolism;Metabolism	Global and overview maps;Global and overview maps;Lipid metabolism	ko01100//Metabolic pathways;ko01110//Biosynthesis of secondary metabolites;ko00592//alpha-Linolenic acid metabolism	K05894;K05894;K05894	-	GO:0003824//catalytic activity;GO:0010181//FMN binding;GO:0016491//oxidoreductase activity	GO:0055114//oxidation-reduction process	5
Zm00001d007186	426	696	636	1670	1929	1315	15.32	18.58	16.71	53.48	77.61	37.59	16.87	56.2267	1.73679	8.16e-09	8.49e-07	-	Apyrase 1	-	-	-	-	-	GO:0016787//hydrolase activity	-	6
Zm00001d024543	32	36	29	167	199	103	0.88	0.69	0.58	3.81	5.59	2.04	0.716667	3.81333	2.41168	8.51e-09	8.77e-07	NAC-transcription factor 61	Protein NTM1-like 9	-	-	-	-	GO:0005634//nucleus;GO:0016020//membrane;GO:0016021//integral component of membrane	GO:0003677//DNA binding	GO:0006355//regulation of transcription, DNA-templated	6
Zm00001d008764	427	457	662	203	152	218	19.3	15.19	21.65	8.08	7.47	7.54	18.7133	7.69667	-1.28176	8.85e-09	9.04e-07	-	UDP-glycosyltransferase 75B1	-	-	-	-	GO:0043231//intracellular membrane-bounded organelle	GO:0008194//UDP-glycosyltransferase activity;GO:0016740//transferase activity;GO:0016757//transferase activity, transferring glycosyl groups;GO:0016758//transferase activity, transferring hexosyl groups;GO:0080043//quercetin 3-O-glucosyltransferase activity;GO:0080044//quercetin 7-O-glucosyltransferase activity	-	5
Zm00001d047452	674	932	1202	48	19	219	29.12	29.61	37.59	1.83	0.89	7.24	32.1067	3.32	-3.27362	8.85e-09	9.04e-07	flavone synthase1	Putative cytochrome P450 superfamily protein	-	-	-	-	GO:0016020//membrane	GO:0004497//monooxygenase activity;GO:0005506//iron ion binding;GO:0016491//oxidoreductase activity;GO:0016705//oxidoreductase activity, acting on paired donors, with incorporation or reduction of molecular oxygen;GO:0016709//oxidoreductase activity, acting on paired donors, with incorporation or reduction of molecular oxygen, NAD(P)H as one donor, and incorporation of one atom of oxygen;GO:00200…	GO:0055114//oxidation-reduction process	5
Zm00001d049028	35	100	56	159	286	478	2.55	5.36	2.95	10.21	22.66	26.65	3.62	19.84	2.45435	9.18e-09	9.33e-07	-	Chitinase 2	-	-	-	-	-	GO:0004553//hydrolase activity, hydrolyzing O-glycosyl compounds;GO:0016787//hydrolase activity;GO:0016798//hydrolase activity, acting on glycosyl bonds	GO:0005975//carbohydrate metabolic process;GO:0008152//metabolic process	8
Zm00001d052346	215	288	275	942	1035	591	7.79	8.16	7.7	30.94	41.05	16.61	7.88333	29.5333	1.90547	9.32e-09	9.43e-07	-	PAP/OAS1 substrate-binding domain superfamily	-	-	-	-	-	GO:0016779//nucleotidyltransferase activity	-	6
Zm00001d016586	43	54	60	126	134	151	1.15	1.07	1.17	2.98	3.91	3.1	1.13	3.33	1.5592	9.43e-09	9.5e-07	-	hydroxyproline-rich glycoprotein family protein	-	-	-	-	GO:0005737//cytoplasm	GO:0005515//protein binding	-	7
Zm00001d049490	1064	1572	1714	606	316	585	51.89	56.45	60.58	26.11	16.78	21.92	56.3067	21.6033	-1.38205	9.57e-09	9.59e-07	-	Protein CHLORORESPIRATORY REDUCTION 6 chloroplastic	-	-	-	-	GO:0009507//chloroplast	-	GO:0010275//NAD(P)H dehydrogenase complex assembly	5
Zm00001d010171	293	625	526	3925	3940	1062	17.93	28.08	23.24	211.75	262.17	49.8	23.0833	174.573	2.91891	9.7e-09	9.63e-07	-	Soluble inorganic pyrophosphatase 1	Metabolism	Energy metabolism	ko00190//Oxidative phosphorylation	K01507	GO:0005737//cytoplasm;GO:0005829//cytosol	GO:0000287//magnesium ion binding;GO:0004427//inorganic diphosphatase activity	GO:0006796//phosphate-containing compound metabolic process	2
Zm00001d006753	6	7	4	31	56	64	0.23	0.14	0.1	0.76	1.69	1.36	0.156667	1.27	3.01906	9.71e-09	9.63e-07	-	Indole-3-acetic acid amido synthetase	-	-	-	-	GO:0005737//cytoplasm	GO:0016881//acid-amino acid ligase activity	-	7
Zm00001d028654	69	118	145	655	652	280	1.89	2.4	2.74	15.79	19.88	5.87	2.34333	13.8467	2.5629	9.88e-09	9.76e-07	-	Trifunctional UDP-glucose 46-dehydratase/UDP-4-keto-6-deoxy-D-glucose 35-epimerase/UDP-4-keto-L-rhamnose-reductase RHM2	-	-	-	-	GO:0016020//membrane;GO:0016021//integral component of membrane	GO:0008460//dTDP-glucose 4,6-dehydratase activity	GO:0009225//nucleotide-sugar metabolic process	2
Zm00001d044079	3	3	3	109	26	43	0.34	0.25	0.24	10.8	3.18	3.7	0.276667	5.89333	4.41286	1.02e-08	1e-06	-	Tat pathway signal sequence family protein	-	-	-	-	-	-	-	3
Zm00001d033300	37	34	19	102	125	308	1.86	1.26	0.69	4.52	6.84	11.86	1.27	7.74	2.60751	1.14e-08	1.12e-06	GRMZM2G043191	Type IV inositol polyphosphate 5-phosphatase 11	-	-	-	-	GO:0005886//plasma membrane	GO:0004439//phosphatidylinositol-4,5-bisphosphate 5-phosphatase activity;GO:0016787//hydrolase activity;GO:0034485//phosphatidylinositol-3,4,5-trisphosphate 5-phosphatase activity;GO:0043813//phosphatidylinositol-3,5-bisphosphate 5-phosphatase activity	GO:0009651//response to salt stress;GO:0009733//response to auxin;GO:0009737//response to abscisic acid;GO:0009753//response to jasmonic acid;GO:0036092//phosphatidylinositol-3-phosphate biosynthetic process;GO:0046855//inositol phosphate dephosphorylation;GO:0046856//phosphatidylinositol dephosphorylation	8
Zm00001d019976	526	751	829	252	153	356	15.82	16.61	18.05	6.68	5	8.19	16.8267	6.62333	-1.34512	1.22e-08	1.18e-06	-	phosphoglucosamine mutase family protein	-	-	-	-	GO:0009507//chloroplast;GO:0009570//chloroplast stroma	GO:0004615//phosphomannomutase activity;GO:0016868//intramolecular transferase activity, phosphotransferases	GO:0005975//carbohydrate metabolic process	5
Zm00001d039566	15	5	4	159	80	63	2.05	0.5	0.39	19.06	11.86	6.57	0.98	12.4967	3.67262	1.22e-08	1.18e-06	heat shock protein18f	17.5 kDa class II heat shock protein	Genetic Information Processing	Folding, sorting and degradation	ko04141//Protein processing in endoplasmic reticulum	K13993	GO:0005737//cytoplasm	GO:0043621//protein self-association;GO:0051082//unfolded protein binding	GO:0000302//response to reactive oxygen species;GO:0006457//protein folding;GO:0009408//response to heat;GO:0009651//response to salt stress;GO:0042542//response to hydrogen peroxide;GO:0051259//protein oligomerization	3
Zm00001d011510	510	543	552	237	174	288	32.83	25.7	25.72	13.45	12.18	14.19	28.0833	13.2733	-1.08118	1.24e-08	1.2e-06	-	Phosphoglycerate mutase family protein	-	-	-	-	-	-	-	1
Zm00001d007753	24	49	71	122	291	980	1.37	2.05	2.93	6.13	18.04	42.76	2.11667	22.31	3.39782	1.26e-08	1.21e-06	-	Eukaryotic aspartyl protease family protein	-	-	-	-	-	GO:0004190//aspartic-type endopeptidase activity;GO:0008233//peptidase activity	GO:0006508//proteolysis;GO:0030163//protein catabolic process	8
Zm00001d032407	52	49	70	9	7	8	1.91	1.33	1.87	0.29	0.28	0.23	1.70333	0.266667	-2.67525	1.27e-08	1.21e-06	-	FAD binding domain containing protein	-	-	-	-	GO:0016020//membrane	GO:0003824//catalytic activity;GO:0003885//D-arabinono-1,4-lactone oxidase activity;GO:0016491//oxidoreductase activity;GO:0050660//flavin adenine dinucleotide binding;GO:0071949//FAD binding	GO:0055114//oxidation-reduction process	5
Zm00001d052018	78	115	72	1104	713	205	2.87	3.11	1.92	35.82	28.54	5.77	2.63333	23.3767	3.15011	1.38e-08	1.31e-06	DBP-transcription factor 1	Probable protein phosphatase 2C 22	-	-	-	-	-	GO:0003824//catalytic activity;GO:0004722//protein serine/threonine phosphatase activity;GO:0004724//magnesium-dependent protein serine/threonine phosphatase activity	GO:0006470//protein dephosphorylation	2
Zm00001d039416	56	88	54	242	286	188	2.37	2.74	1.66	9.04	13.18	6.1	2.25667	9.44	2.06459	1.45e-08	1.37e-06	-	alpha/beta-Hydrolases superfamily protein	-	-	-	-	GO:0016020//membrane	GO:0016787//hydrolase activity	-	6
Zm00001d052779	135	210	166	505	538	393	3.29	3.66	2.89	10.6	13.86	7.21	3.28	10.5567	1.68639	1.46e-08	1.37e-06	-	Exocyst complex component EXO70A1	-	-	-	-	GO:0000145//exocyst	-	GO:0006887//exocytosis;GO:0015031//protein transport	6
Zm00001d023583	469	503	727	153	124	284	12.42	9.81	13.92	3.57	3.57	5.75	12.05	4.29667	-1.48774	1.5e-08	1.4e-06	-	Dynamin-like protein ARC5	-	-	-	-	GO:0005737//cytoplasm;GO:0005777//peroxisome;GO:0009507//chloroplast;GO:0009707//chloroplast outer membrane;GO:0016020//membrane	GO:0000166//nucleotide binding;GO:0003924//GTPase activity;GO:0005525//GTP binding;GO:0008017//microtubule binding;GO:0042802//identical protein binding	GO:0007623//circadian rhythm;GO:0010020//chloroplast fission;GO:0016559//peroxisome fission	5
Zm00001d006010	315	352	582	117	91	181	17.89	14.7	23.92	5.86	5.62	7.87	18.8367	6.45	-1.54617	1.59e-08	1.48e-06	-	-	-	-	-	-	-	-	-	9
Zm00001d049381	74	87	117	186	196	272	6.92	5.98	7.92	15.34	19.94	19.47	6.94	18.25	1.39489	1.6e-08	1.48e-06	-	Adhesive/proline-rich protein%3B Proline-rich family protein	-	-	-	-	GO:0005886//plasma membrane	-	-	7
Zm00001d034143	524	1406	1037	72	36	267	16.9	33.34	24.21	2.05	1.26	6.59	24.8167	3.3	-2.91077	1.66e-08	1.53e-06	GNAT-transcription factor 6	Probable N-acetyltransferase HLS1	-	-	-	-	-	GO:0008080//N-acetyltransferase activity;GO:0016740//transferase activity;GO:0016747//transferase activity, transferring acyl groups other than amino-acyl groups	-	5
Zm00001d004731	472	811	641	1141	1223	1396	16.58	20.94	16.29	35.31	46.7	37.49	17.9367	39.8333	1.15106	1.69e-08	1.55e-06	-	Aldehyde dehydrogenase	Metabolism;Metabolism;Metabolism;Metabolism;Metabolism;Metabolism;Metabolism;Metabolism;Metabolism;Metabolism;Metabolism;Metabolism;Metabolism	Global and overview maps;Global and overview maps;Carbohydrate metabolism;Carbohydrate metabolism;Lipid metabolism;Amino acid metabolism;Carbohydrate metabolism;Amino acid metabolism;Lipid metabolism;Metabolism of other amino acids;Amino acid metabolism;Amino acid metabolism;Amino acid metabolism	ko01100//Metabolic pathways;ko01110//Biosynthesis of secondary metabolites;ko00010//Glycolysis / Gluconeogenesis;ko00620//Pyruvate metabolism;ko00561//Glycerolipid metabolism;ko00330//Arginine and proline metabolism;ko00053//Ascorbate and aldarate metabolism;ko00280//Valine, leucine and isoleucine degradation;ko00071//Fatty acid degradation;ko00410//beta-Alanine metabolism;ko00380//Tryptophan met…	K00128;K00128;K00128;K00128;K00128;K00128;K00128;K00128;K00128;K00128;K00128;K00128;K00128	GO:0016020//membrane;GO:0016021//integral component of membrane	GO:0004028//3-chloroallyl aldehyde dehydrogenase activity;GO:0016491//oxidoreductase activity;GO:0016620//oxidoreductase activity, acting on the aldehyde or oxo group of donors, NAD or NADP as acceptor	GO:0006081//cellular aldehyde metabolic process;GO:0055114//oxidation-reduction process	7
Zm00001d031933	457	620	634	2207	1957	1210	18.95	18.55	18.38	79.81	84.75	37.74	18.6267	67.4333	1.85609	1.8e-08	1.64e-06	-	Signal peptide peptidase-like 1	-	-	-	-	GO:0016020//membrane;GO:0016021//integral component of membrane;GO:0030660//Golgi-associated vesicle membrane;GO:0071458//integral component of cytoplasmic side of endoplasmic reticulum membrane;GO:0071556//integral component of lumenal side of endoplasmic reticulum membrane	GO:0004190//aspartic-type endopeptidase activity;GO:0042500//aspartic endopeptidase activity, intramembrane cleaving	GO:0006465//signal peptide processing;GO:0006508//proteolysis;GO:0033619//membrane protein proteolysis	2
Zm00001d045843	52	104	64	289	371	208	2.4	3.53	2.14	11.77	18.64	7.35	2.69	12.5867	2.22622	1.92e-08	1.74e-06	-	Aspartyl protease AED1	-	-	-	-	-	GO:0004190//aspartic-type endopeptidase activity;GO:0008233//peptidase activity;GO:0016787//hydrolase activity	GO:0006508//proteolysis;GO:0030163//protein catabolic process	6
Zm00001d028409	127	182	254	58	31	38	3.51	3.7	5.08	1.41	0.93	0.8	4.09667	1.04667	-1.96865	2.03e-08	1.84e-06	-	Chaperonin 60 subunit beta 4 chloroplastic	-	-	-	-	GO:0005737//cytoplasm;GO:0005829//cytosol;GO:0009507//chloroplast;GO:0009570//chloroplast stroma;GO:0009941//chloroplast envelope	GO:0005524//ATP binding;GO:0051082//unfolded protein binding	GO:0006457//protein folding;GO:0006458//'de novo' protein folding;GO:0042026//protein refolding;GO:0045041//protein import into mitochondrial intermembrane space	9
Zm00001d042487	19	20	42	112	105	107	0.49	0.38	0.78	2.54	2.93	2.1	0.55	2.52333	2.19783	2.14e-08	1.92e-06	-	Sn1-specific diacylglycerol lipase alpha	-	-	-	-	GO:0016020//membrane;GO:0016021//integral component of membrane	GO:0016787//hydrolase activity	GO:0006629//lipid metabolic process	4
Zm00001d033098	1267	1219	1021	470	273	407	61.09	43.26	35.63	19.97	14.33	15.01	46.66	16.4367	-1.50527	2.16e-08	1.93e-06	-	post-illumination chlorophyll fluorescence increase	-	-	-	-	GO:0009570//chloroplast stroma;GO:0009579//thylakoid	-	GO:0010478//chlororespiration	1
Zm00001d042092	337	535	648	190	126	227	22.79	26.59	31.73	11.33	9.27	11.75	27.0367	10.7833	-1.32611	2.29e-08	2.04e-06	-	Proline synthase co-transcribed bacterial homolog protein	-	-	-	-	GO:0005622//intracellular	GO:0030170//pyridoxal phosphate binding	-	5
Zm00001d004055	178	235	264	539	409	483	5.77	5.58	6.24	15.32	14.53	12.07	5.86333	13.9733	1.25288	2.31e-08	2.05e-06	-	Protein DETOXIFICATION 16	-	-	-	-	GO:0016020//membrane;GO:0016021//integral component of membrane	GO:0015238//drug transmembrane transporter activity;GO:0015297//antiporter activity;GO:0042910//xenobiotic transporter activity	GO:0006855//drug transmembrane transport;GO:0042908//xenobiotic transport;GO:0055085//transmembrane transport	4
Zm00001d003287	141	180	166	389	409	356	10.65	10	9.08	25.9	33.6	20.58	9.91	26.6933	1.42952	2.32e-08	2.05e-06	-	nitrate transport4	-	-	-	-	GO:0005886//plasma membrane;GO:0016020//membrane;GO:0016021//integral component of membrane	GO:0015112//nitrate transmembrane transporter activity	GO:0010167//response to nitrate;GO:0015706//nitrate transport;GO:0042128//nitrate assimilation	6
Zm00001d041763	1108	1600	2144	142	75	514	50.99	54.14	71.4	5.76	3.75	18.1	58.8433	9.20333	-2.67665	2.36e-08	2.08e-06	-	Cytokinin-O-glucosyltransferase 2	-	-	-	-	GO:0043231//intracellular membrane-bounded organelle	GO:0008194//UDP-glycosyltransferase activity;GO:0016740//transferase activity;GO:0016757//transferase activity, transferring glycosyl groups;GO:0016758//transferase activity, transferring hexosyl groups;GO:0080043//quercetin 3-O-glucosyltransferase activity;GO:0080044//quercetin 7-O-glucosyltransferase activity	-	5
Zm00001d018821	931	1362	1545	537	384	722	10.93	11.76	13.13	5.56	4.9	6.49	11.94	5.65	-1.07948	2.4e-08	2.1e-06	-	RNA-binding protein CP33 chloroplastic	-	-	-	-	GO:0005634//nucleus;GO:0005737//cytoplasm;GO:0009507//chloroplast;GO:0009570//chloroplast stroma;GO:0009579//thylakoid;GO:1990904//ribonucleoprotein complex	GO:0003676//nucleic acid binding;GO:0003723//RNA binding;GO:0003729//mRNA binding	GO:0031425//chloroplast RNA processing;GO:1901259//chloroplast rRNA processing	5
Zm00001d041246	1789	1160	1305	206	287	561	160.31	76.43	84.63	16.27	27.96	38.46	107.123	27.5633	-1.95845	2.52e-08	2.19e-06	-	Glycine-rich RNA-binding protein 7	-	-	-	-	GO:0005634//nucleus;GO:1990904//ribonucleoprotein complex	GO:0003676//nucleic acid binding;GO:0003723//RNA binding;GO:0003729//mRNA binding	GO:0006397//mRNA processing	1
Zm00001d042867	202	302	558	1916	1123	1078	25.36	27.88	50.7	211.99	153.3	103.56	34.6467	156.283	2.17338	2.65e-08	2.3e-06	bowman-birk inhibitor1	bowman-birk inhibitor1	-	-	-	-	GO:0005576//extracellular region	GO:0004867//serine-type endopeptidase inhibitor activity;GO:0030414//peptidase inhibitor activity	GO:0010466//negative regulation of peptidase activity;GO:0010951//negative regulation of endopeptidase activity	3
Zm00001d028762	293	413	401	609	663	749	6.63	6.86	6.52	13.28	17.44	13.87	6.67	14.8633	1.156	2.72e-08	2.35e-06	-	6-phosphofructo-2-kinase/fructose-26-bisphosphatase	-	-	-	-	GO:0005829//cytosol	GO:0003824//catalytic activity;GO:0003873//6-phosphofructo-2-kinase activity;GO:0004331//fructose-2,6-bisphosphate 2-phosphatase activity;GO:0005524//ATP binding;GO:0016301//kinase activity;GO:0030246//carbohydrate binding;GO:2001070//starch binding	GO:0006000//fructose metabolic process;GO:0006003//fructose 2,6-bisphosphate metabolic process;GO:0016310//phosphorylation;GO:0016311//dephosphorylation;GO:0046835//carbohydrate phosphorylation	7
Zm00001d047252	808	902	1260	234	132	448	64.11	52.63	72.36	16.36	11.39	27.2	63.0333	18.3167	-1.78296	2.75e-08	2.37e-06	-	-	-	-	-	-	-	GO:0030246//carbohydrate binding	-	5
Zm00001d008841	0	3	0	568	242	87	0	0.3	0	68.69	36.11	9.13	0.1	37.9767	8.56897	2.81e-08	2.41e-06	heat shock protein18c	17.8 kDa class II heat shock protein	Genetic Information Processing	Folding, sorting and degradation	ko04141//Protein processing in endoplasmic reticulum	K13993	GO:0005737//cytoplasm	GO:0043621//protein self-association;GO:0051082//unfolded protein binding	GO:0000302//response to reactive oxygen species;GO:0006457//protein folding;GO:0009408//response to heat;GO:0009651//response to salt stress;GO:0042542//response to hydrogen peroxide;GO:0051259//protein oligomerization	3
MSTRG.11674	40	63	50	330	263	130	1.81	2.13	1.65	13.3	13.07	4.54	1.86333	10.3033	2.46715	2.84e-08	2.43e-06	RHM1	trifunctional UDP-glucose 4,6-dehydratase/UDP-4-keto-6-deoxy-D-glucose 3,5-epimerase/UDP-4-keto-L-rhamnose-reductase RHM1 [Zea mays]	Metabolism	Carbohydrate metabolism	ko00520//Amino sugar and nucleotide sugar metabolism	K12450	GO:0005911//cell-cell junction;GO:0009536//plastid	GO:0016616//oxidoreductase activity, acting on the CH-OH group of donors, NAD or NADP as acceptor;GO:0016836//hydro-lyase activity;GO:0048037//cofactor binding	GO:0009226//nucleotide-sugar biosynthetic process;GO:0009411//response to UV;GO:0010928//regulation of auxin mediated signaling pathway;GO:0033692//cellular polysaccharide biosynthetic process;GO:0034285//response to disaccharide;GO:0045229//external encapsulating structure organization;GO:0051553//flavone biosynthetic process	2
Zm00001d048358	2622	3603	3273	5605	6094	6034	57.35	58.36	52.06	109.6	145.55	101.62	55.9233	118.923	1.08851	3.09e-08	2.63e-06	aconitase3	aconitase3	Metabolism;Metabolism;Metabolism;Metabolism;Metabolism;Metabolism;Metabolism	Global and overview maps;Global and overview maps;Global and overview maps;Global and overview maps;Carbohydrate metabolism;Carbohydrate metabolism;Global and overview maps	ko01100//Metabolic pathways;ko01110//Biosynthesis of secondary metabolites;ko01200//Carbon metabolism;ko01230//Biosynthesis of amino acids;ko00020//Citrate cycle (TCA cycle);ko00630//Glyoxylate and dicarboxylate metabolism;ko01210//2-Oxocarboxylic acid metabolism	K01681;K01681;K01681;K01681;K01681;K01681;K01681	GO:0005739//mitochondrion;GO:0005829//cytosol	GO:0003994//aconitate hydratase activity;GO:0016829//lyase activity;GO:0051536//iron-sulfur cluster binding;GO:0051539//4 iron, 4 sulfur cluster binding	GO:0006099//tricarboxylic acid cycle;GO:0006101//citrate metabolic process	7
Zm00001d027380	34	82	108	571	541	201	1.56	2.97	2.82	21.94	23.35	5.67	2.45	16.9867	2.79355	3.11e-08	2.63e-06	-	Ornithine carbamoyltransferase chloroplastic	-	-	-	-	-	GO:0004070//aspartate carbamoyltransferase activity;GO:0004585//ornithine carbamoyltransferase activity;GO:0016597//amino acid binding;GO:0016740//transferase activity;GO:0016743//carboxyl- or carbamoyltransferase activity	GO:0006207//'de novo' pyrimidine nucleobase biosynthetic process;GO:0006520//cellular amino acid metabolic process;GO:0019240//citrulline biosynthetic process;GO:0042450//arginine biosynthetic process via ornithine	2
Zm00001d028260	1080	1685	2042	394	386	840	89.35	105.87	124.9	28.66	34.55	53.7	106.707	38.97	-1.45321	3.19e-08	2.69e-06	glutamine synthetase6	glutamine synthetase6	-	-	-	-	GO:0005737//cytoplasm	GO:0000166//nucleotide binding;GO:0003824//catalytic activity;GO:0004356//glutamate-ammonia ligase activity;GO:0005524//ATP binding;GO:0016874//ligase activity	GO:0006542//glutamine biosynthetic process;GO:0006807//nitrogen compound metabolic process	5
MSTRG.12339	227	464	378	931	745	819	7.74	11.93	9.6	28.33	27.01	21.08	9.75667	25.4733	1.38453	3.33e-08	2.79e-06	OFUT1	root hair specific 17 [Zea mays]	-	-	-	-	GO:0043231//intracellular membrane-bounded organelle	GO:0016740//transferase activity	-	4
Zm00001d014090	2031	1892	1435	5159	3786	4869	57.95	39.74	29.65	129.8	117.5	106.32	42.4467	117.873	1.47351	3.44e-08	2.87e-06	chaperonin 1	chaperonin 1	Genetic Information Processing	Folding, sorting and degradation	ko03018//RNA degradation	K04077	GO:0005737//cytoplasm;GO:0005739//mitochondrion;GO:0005759//mitochondrial matrix;GO:0005829//cytosol	GO:0000166//nucleotide binding;GO:0005524//ATP binding;GO:0051082//unfolded protein binding;GO:0051117//ATPase binding	GO:0006457//protein folding;GO:0006458//'de novo' protein folding;GO:0007005//mitochondrion organization;GO:0042026//protein refolding;GO:0045041//protein import into mitochondrial intermembrane space	4
Zm00001d020414	3628	4748	5864	1616	1624	2882	46.24	44.69	54.92	18.75	22.89	28.4	48.6167	23.3467	-1.05823	3.61e-08	3e-06	-	Putative 1-phosphatidylinositol-3-phosphate 5-kinase FAB1C	Metabolism;Cellular Processes;Environmental Information Processing;Metabolism	Global and overview maps;Transport and catabolism;Signal transduction;Carbohydrate metabolism	ko01100//Metabolic pathways;ko04145//Phagosome;ko04070//Phosphatidylinositol signaling system;ko00562//Inositol phosphate metabolism	K00921;K00921;K00921;K00921	GO:0010008//endosome membrane	GO:0000166//nucleotide binding;GO:0000285//1-phosphatidylinositol-3-phosphate 5-kinase activity;GO:0005524//ATP binding;GO:0016301//kinase activity;GO:0016307//phosphatidylinositol phosphate kinase activity;GO:0016740//transferase activity	GO:0016310//phosphorylation;GO:0046488//phosphatidylinositol metabolic process;GO:0046854//phosphatidylinositol phosphorylation	5
Zm00001d046226	684	523	537	1439	1211	1689	10.98	6.43	6.33	20.99	21.47	21.14	7.91333	21.2	1.42171	3.63e-08	3.01e-06	multidrug resistance protein associated1	multidrug resistance protein associated1	-	-	-	-	GO:0000325//plant-type vacuole;GO:0005774//vacuolar membrane;GO:0016020//membrane;GO:0016021//integral component of membrane	GO:0000166//nucleotide binding;GO:0005524//ATP binding;GO:0016887//ATPase activity;GO:0042626//ATPase activity, coupled to transmembrane movement of substances	GO:0055085//transmembrane transport	10
Zm00001d019510	282	399	370	126	109	206	9.8	10.2	9.31	3.86	4.12	5.48	9.77	4.48667	-1.12271	3.66e-08	3.02e-06	-	Folate/biopterin transporter family protein	-	-	-	-	GO:0016020//membrane;GO:0016021//integral component of membrane	-	-	5
Zm00001d039454	153	212	128	507	559	417	7.39	7.53	4.47	21.57	29.34	15.4	6.46333	22.1033	1.77391	3.67e-08	3.02e-06	-	Ectonucleotide pyrophosphatase/phosphodiesterase 1	-	-	-	-	GO:0005773//vacuole;GO:0016020//membrane;GO:0016021//integral component of membrane	GO:0003824//catalytic activity	-	6
Zm00001d013809	892	1212	745	4352	3269	2216	32.42	32.39	19.59	139.38	129.17	61.62	28.1333	110.057	1.96789	3.72e-08	3.04e-06	-	Protein DETOXIFICATION 40	-	-	-	-	GO:0016020//membrane;GO:0016021//integral component of membrane	GO:0015238//drug transmembrane transporter activity;GO:0015297//antiporter activity;GO:0042910//xenobiotic transporter activity	GO:0006855//drug transmembrane transport;GO:0042908//xenobiotic transport;GO:0055085//transmembrane transport	2
Zm00001d038844	21	44	20	76	132	215	0.75	1.16	0.52	2.4	5.15	5.9	0.81	4.48333	2.46858	3.74e-08	3.04e-06	-	Myosin family protein with Dil domain	-	-	-	-	GO:0005773//vacuole;GO:0016459//myosin complex	GO:0000166//nucleotide binding;GO:0003774//motor activity;GO:0003779//actin binding;GO:0005524//ATP binding;GO:0051015//actin filament binding	GO:0007015//actin filament organization	7
Zm00001d031203	1088	1303	750	7170	4815	2561	58.98	51.94	29.42	342.53	283.8	106.22	46.78	244.183	2.384	3.75e-08	3.04e-06	-	alpha/beta-Hydrolases superfamily protein	-	-	-	-	-	GO:0003824//catalytic activity;GO:0016787//hydrolase activity	-	2
Zm00001d016274	10996	5948	5735	467	437	2253	255.42	102.22	101.32	9.82	11.23	41.89	152.987	20.98	-2.86632	3.76e-08	3.04e-06	-	Monosaccharide-sensing protein 2	-	-	-	-	GO:0005887//integral component of plasma membrane;GO:0016020//membrane;GO:0016021//integral component of membrane	GO:0005215//transporter activity;GO:0005351//sugar:proton symporter activity;GO:0005355//glucose transmembrane transporter activity;GO:0022857//transmembrane transporter activity	GO:0008645//hexose transport;GO:0034219//carbohydrate transmembrane transport;GO:0055085//transmembrane transport;GO:1902600//hydrogen ion transmembrane transport	1
Zm00001d002436	427	228	216	2706	1451	998	20.55	8.07	7.53	114.8	75.95	36.76	12.05	75.8367	2.65386	3.77e-08	3.04e-06	alternative oxidase2	alternative oxidase2	-	-	-	-	GO:0005739//mitochondrion;GO:0016020//membrane;GO:0016021//integral component of membrane;GO:0070469//respiratory chain	GO:0009916//alternative oxidase activity;GO:0016491//oxidoreductase activity;GO:0046872//metal ion binding	GO:0010230//alternative respiration;GO:0055114//oxidation-reduction process	3
Zm00001d052767	83	119	115	553	348	254	3.4	3.58	3.41	20.02	15.49	8.01	3.46333	14.5067	2.06648	3.81e-08	3.06e-06	-	PLC-like phosphodiesterases superfamily protein	-	-	-	-	-	GO:0008081//phosphoric diester hydrolase activity;GO:0016301//kinase activity	GO:0006629//lipid metabolic process;GO:0016310//phosphorylation	3
Zm00001d016664	995	1754	841	7413	7103	2808	19.5	25.28	11.93	128.06	151.39	42.12	18.9033	107.19	2.50346	3.9e-08	3.11e-06	-	Chaperone protein ClpD chloroplastic	-	-	-	-	-	GO:0000166//nucleotide binding;GO:0005524//ATP binding	GO:0019538//protein metabolic process	2
Zm00001d029975	127	187	177	566	558	358	5.75	6.22	5.8	22.57	27.46	12.4	5.92333	20.81	1.8128	3.91e-08	3.11e-06	SnRK2 serine threonine protein kinase3	Serine/threonine-protein kinase SRK2C	Environmental Information Processing;Environmental Information Processing	Signal transduction;Signal transduction	ko04075//Plant hormone signal transduction;ko04016//MAPK signaling pathway - plant	K14498;K14498	GO:0005634//nucleus;GO:0005737//cytoplasm	GO:0000166//nucleotide binding;GO:0004672//protein kinase activity;GO:0004674//protein serine/threonine kinase activity;GO:0005524//ATP binding;GO:0016301//kinase activity	GO:0006468//protein phosphorylation;GO:0016310//phosphorylation;GO:0035556//intracellular signal transduction	6
Zm00001d039193	291	352	341	121	62	152	4.58	4.08	3.89	1.68	1.06	1.83	4.18333	1.52333	-1.45742	3.99e-08	3.16e-06	-	Pentatricopeptide repeat-containing protein mitochondrial	-	-	-	-	-	GO:0005515//protein binding;GO:0008270//zinc ion binding	GO:0009451//RNA modification	5
Zm00001d044442	294	509	158	963	1209	1770	4.29	5.59	1.66	12.38	19	19.75	3.84667	17.0433	2.14753	4.16e-08	3.28e-06	-	ABC transporter G family member 40	-	-	-	-	GO:0005886//plasma membrane;GO:0016020//membrane;GO:0016021//integral component of membrane	GO:0000166//nucleotide binding;GO:0005524//ATP binding;GO:0016887//ATPase activity;GO:0042626//ATPase activity, coupled to transmembrane movement of substances	GO:0055085//transmembrane transport	7
Zm00001d052139	3	2	6	108	49	26	0.1	0.05	0.15	3.24	1.81	0.68	0.1	1.91	4.2555	4.27e-08	3.36e-06	-	Nitrate reductase	-	-	-	-	GO:0005829//cytosol	GO:0009703//nitrate reductase (NADH) activity;GO:0016491//oxidoreductase activity;GO:0030151//molybdenum ion binding;GO:0043546//molybdopterin cofactor binding;GO:0046872//metal ion binding;GO:0071949//FAD binding	GO:0006809//nitric oxide biosynthetic process;GO:0042128//nitrate assimilation;GO:0055114//oxidation-reduction process	3
Zm00001d037004	235	303	348	683	604	598	16.61	16.04	18.2	43.63	47.08	33.21	16.95	41.3067	1.28509	4.29e-08	3.36e-06	-	Ras-related protein RABA1d	Cellular Processes	Transport and catabolism	ko04144//Endocytosis	K07904	GO:0005623//cell;GO:0005768//endosome	GO:0003924//GTPase activity;GO:0005525//GTP binding	GO:0006886//intracellular protein transport;GO:0032482//Rab protein signal transduction	4
Zm00001d017379	399	697	795	2239	1354	1520	32.53	41.79	46.91	160.89	120.05	94.83	40.41	125.257	1.6321	4.78e-08	3.72e-06	-	Thioredoxin M1 chloroplastic	-	-	-	-	GO:0005623//cell;GO:0005737//cytoplasm	GO:0015035//protein disulfide oxidoreductase activity;GO:0016671//oxidoreductase activity, acting on a sulfur group of donors, disulfide as acceptor;GO:0047134//protein-disulfide reductase activity	GO:0006662//glycerol ether metabolic process;GO:0045454//cell redox homeostasis;GO:0055114//oxidation-reduction process	3
Zm00001d015579	503	695	779	270	193	382	16.27	16.53	18.24	7.7	6.79	9.45	17.0133	7.98	-1.09221	4.98e-08	3.84e-06	-	-	-	-	-	-	GO:0016020//membrane	GO:0004497//monooxygenase activity;GO:0005506//iron ion binding;GO:0016491//oxidoreductase activity;GO:0016705//oxidoreductase activity, acting on paired donors, with incorporation or reduction of molecular oxygen;GO:0016709//oxidoreductase activity, acting on paired donors, with incorporation or reduction of molecular oxygen, NAD(P)H as one donor, and incorporation of one atom of oxygen;GO:00200…	GO:0055114//oxidation-reduction process	5
Zm00001d038555	658	739	747	1249	1335	1409	24.64	20.35	20.24	41.21	54.35	40.37	21.7433	45.31	1.05926	5.3e-08	4.07e-06	-	Cytochrome P450 98A3	Metabolism;Metabolism;Metabolism;Metabolism;Metabolism	Global and overview maps;Global and overview maps;Biosynthesis of other secondary metabolites;Biosynthesis of other secondary metabolites;Biosynthesis of other secondary metabolites	ko01100//Metabolic pathways;ko01110//Biosynthesis of secondary metabolites;ko00940//Phenylpropanoid biosynthesis;ko00941//Flavonoid biosynthesis;ko00945//Stilbenoid, diarylheptanoid and gingerol biosynthesis	K09754;K09754;K09754;K09754;K09754	GO:0016020//membrane	GO:0004497//monooxygenase activity;GO:0005506//iron ion binding;GO:0016491//oxidoreductase activity;GO:0016705//oxidoreductase activity, acting on paired donors, with incorporation or reduction of molecular oxygen;GO:0016709//oxidoreductase activity, acting on paired donors, with incorporation or reduction of molecular oxygen, NAD(P)H as one donor, and incorporation of one atom of oxygen;GO:00200…	GO:0009809//lignin biosynthetic process;GO:0055114//oxidation-reduction process	7
Zm00001d048201	5659	5193	6767	2291	1462	3148	248.18	166.87	215.61	85.39	69.12	105.56	210.22	86.69	-1.27796	5.35e-08	4.1e-06	-	Inositol-3-phosphate synthase isozyme 1	Metabolism;Metabolism	Global and overview maps;Carbohydrate metabolism	ko01100//Metabolic pathways;ko00562//Inositol phosphate metabolism	K01858;K01858	GO:0005737//cytoplasm;GO:0016020//membrane;GO:0016021//integral component of membrane	GO:0004512//inositol-3-phosphate synthase activity;GO:0016853//isomerase activity	GO:0006021//inositol biosynthetic process;GO:0008654//phospholipid biosynthetic process	1
Zm00001d010662	0	6	8	98	80	32	0	0.23	0.3	4.45	4.49	1.26	0.176667	3.4	4.26643	5.39e-08	4.12e-06	-	SNF1-related protein kinase regulatory subunit beta-1	-	-	-	-	-	GO:0005515//protein binding;GO:0016301//kinase activity	GO:0016310//phosphorylation	2
Zm00001d032337	557	729	848	265	165	385	32.23	31.01	35.51	13.51	10.38	17.04	32.9167	13.6433	-1.27062	5.46e-08	4.15e-06	-	Thioredoxin-like protein CITRX chloroplastic	-	-	-	-	GO:0005623//cell;GO:0009295//nucleoid;GO:0009507//chloroplast;GO:0009579//thylakoid	GO:0015035//protein disulfide oxidoreductase activity;GO:0047134//protein-disulfide reductase activity	GO:0006662//glycerol ether metabolic process;GO:0009657//plastid organization;GO:0031347//regulation of defense response;GO:0045454//cell redox homeostasis	5
Zm00001d004734	222	382	341	1465	1758	674	9.52	12.04	10.58	55.36	81.97	22.11	10.7133	53.1467	2.31057	5.49e-08	4.16e-06	-	Aspartyl protease APCB1	-	-	-	-	-	GO:0004190//aspartic-type endopeptidase activity;GO:0008233//peptidase activity;GO:0016787//hydrolase activity	GO:0006508//proteolysis;GO:0030163//protein catabolic process	6
Zm00001d034270	63	69	67	791	496	140	6.5	5.24	5.01	71.94	55.63	11.06	5.58333	46.21	3.04901	5.52e-08	4.17e-06	-	Mitochondrial import inner membrane translocase subunit TIM14	-	-	-	-	GO:0001405//presequence translocase-associated import motor	GO:0001671//ATPase activator activity	GO:0030150//protein import into mitochondrial matrix;GO:0032781//positive regulation of ATPase activity	2
Zm00001d035542	225	403	266	1687	1587	639	12.66	16.68	10.87	83.8	97.14	27.57	13.4033	69.5033	2.37449	5.71e-08	4.29e-06	-	GPRP	-	-	-	-	-	-	-	2
Zm00001d049831	64	110	80	159	218	317	1.91	2.36	1.63	4.25	6.97	7.14	1.96667	6.12	1.63778	5.85e-08	4.39e-06	-	Nodulin-like protein	-	-	-	-	GO:0016020//membrane;GO:0016021//integral component of membrane	-	-	7
Zm00001d042099	38	56	15	165	132	236	3.11	3.37	0.89	11.91	11.76	14.8	2.45667	12.8233	2.384	6.09e-08	4.55e-06	-	Glutathione S-transferase	-	-	-	-	GO:0005737//cytoplasm	GO:0004364//glutathione transferase activity;GO:0005515//protein binding;GO:0016740//transferase activity	GO:0006749//glutathione metabolic process	10
Zm00001d012708	572	656	853	229	209	405	29.43	25.28	30.58	9.76	11.32	16.42	28.43	12.5	-1.18549	6.24e-08	4.64e-06	-	Pentatricopeptide repeat-containing protein	-	-	-	-	-	GO:0005515//protein binding	-	5
Zm00001d047687	645	862	788	84	48	288	41.31	40.6	36.58	4.75	3.32	14.13	39.4967	7.4	-2.41613	6.26e-08	4.64e-06	-	Chaperone DnaJ-domain superfamily protein	-	-	-	-	-	-	-	5
Zm00001d041192	2043	1542	1587	347	352	826	62.53	32.75	33.03	9.31	11.01	18.55	42.77	12.9567	-1.7229	6.37e-08	4.7e-06	sucrose transporter2	sucrose transporter4	-	-	-	-	GO:0005773//vacuole;GO:0005801//cis-Golgi network;GO:0005886//plasma membrane;GO:0005887//integral component of plasma membrane;GO:0009705//plant-type vacuole membrane;GO:0016020//membrane;GO:0016021//integral component of membrane	GO:0008506//sucrose:proton symporter activity;GO:0008515//sucrose transmembrane transporter activity	GO:0015770//sucrose transport;GO:0055085//transmembrane transport	1
Zm00001d030548	665	766	453	1632	2487	1847	32.8	27.78	16.17	70.94	133.39	69.71	25.5833	91.3467	1.83615	6.38e-08	4.7e-06	-	2-oxoglutarate (2OG) and Fe(II)-dependent oxygenase superfamily protein	-	-	-	-	-	GO:0016491//oxidoreductase activity;GO:0046872//metal ion binding;GO:0051213//dioxygenase activity	GO:0055114//oxidation-reduction process	6
Zm00001d051632	303	361	371	107	67	181	10.4	9.11	9.17	3.23	2.52	4.73	9.56	3.49333	-1.45241	6.66e-08	4.89e-06	ARID-transcription factor 3	DNA-binding protein	-	-	-	-	GO:0005634//nucleus	GO:0000977//RNA polymerase II regulatory region sequence-specific DNA binding;GO:0001228//transcriptional activator activity, RNA polymerase II transcription regulatory region sequence-specific binding;GO:0003677//DNA binding	GO:0045944//positive regulation of transcription from RNA polymerase II promoter	5
Zm00001d023437	3730	6764	5507	2037	1741	3189	60.67	80.89	64.83	29.2	30.79	39.69	68.7967	33.2267	-1.05	6.77e-08	4.95e-06	glycine decarboxylase1	glycine decarboxylase1	Metabolism;Metabolism;Metabolism;Metabolism;Metabolism	Global and overview maps;Global and overview maps;Global and overview maps;Carbohydrate metabolism;Amino acid metabolism	ko01100//Metabolic pathways;ko01110//Biosynthesis of secondary metabolites;ko01200//Carbon metabolism;ko00630//Glyoxylate and dicarboxylate metabolism;ko00260//Glycine, serine and threonine metabolism	K00281;K00281;K00281;K00281;K00281	GO:0005739//mitochondrion;GO:0005960//glycine cleavage complex;GO:0009941//chloroplast envelope;GO:0048046//apoplast	GO:0003824//catalytic activity;GO:0004375//glycine dehydrogenase (decarboxylating) activity;GO:0016491//oxidoreductase activity;GO:0016594//glycine binding;GO:0030170//pyridoxal phosphate binding	GO:0006544//glycine metabolic process;GO:0006546//glycine catabolic process;GO:0019464//glycine decarboxylation via glycine cleavage system;GO:0055114//oxidation-reduction process	5
Zm00001d045393	201	216	795	65	49	50	16.2	12.82	46.29	4.61	4.29	3.08	25.1033	3.99333	-2.65221	7.07e-08	5.15e-06	-	Ran BP2/NZF zinc finger-like superfamily protein	-	-	-	-	-	GO:0046872//metal ion binding	-	9
Zm00001d032046	412	258	491	86	108	121	23.14	10.38	19.21	3.83	6.6	5.06	17.5767	5.16333	-1.76729	7.12e-08	5.18e-06	cytokinin oxidase10	cytokinin oxidase10	Metabolism	Metabolism of terpenoids and polyketides	ko00908//Zeatin biosynthesis	K00279	-	GO:0003824//catalytic activity;GO:0016491//oxidoreductase activity;GO:0019139//cytokinin dehydrogenase activity;GO:0050660//flavin adenine dinucleotide binding;GO:0071949//FAD binding	GO:0009690//cytokinin metabolic process;GO:0055114//oxidation-reduction process	1
Zm00001d051080	706	1575	1225	420	185	357	41.67	66.28	51.87	21.3	11.61	15.99	53.2733	16.3	-1.70854	7.17e-08	5.2e-06	-	Adenine phosphoribosyltransferase 2	Metabolism;Metabolism	Global and overview maps;Nucleotide metabolism	ko01100//Metabolic pathways;ko00230//Purine metabolism	K00759;K00759	GO:0005737//cytoplasm;GO:0005829//cytosol	GO:0003999//adenine phosphoribosyltransferase activity;GO:0016740//transferase activity;GO:0016757//transferase activity, transferring glycosyl groups	GO:0006168//adenine salvage;GO:0009116//nucleoside metabolic process	5
Zm00001d015268	243	341	432	820	528	851	11.63	12	14.97	34.59	27.48	31.17	12.8667	31.08	1.27235	7.34e-08	5.3e-06	-	Protein CHLOROPLAST IMPORT APPARATUS 2	-	-	-	-	GO:0005634//nucleus	GO:0005515//protein binding	GO:0006355//regulation of transcription, DNA-templated	10
Zm00001d020510	286	274	279	539	449	676	25.11	18.02	18.25	44.13	44.64	47.02	20.46	45.2633	1.14554	8.56e-08	6.16e-06	-	Cytochrome c oxidase copper chaperone	-	-	-	-	GO:0005758//mitochondrial intermembrane space	GO:0005507//copper ion binding;GO:0016531//copper chaperone activity	GO:0006825//copper ion transport	10
Zm00001d033990	56	34	28	255	97	298	2.55	1.14	0.92	10.23	4.8	10.38	1.53667	8.47	2.46256	8.97e-08	6.43e-06	-	Bax inhibitor-1 family protein	-	-	-	-	GO:0016020//membrane;GO:0016021//integral component of membrane	-	-	10
Zm00001d025431	294	458	357	967	998	761	7.97	9.12	7	23.09	29.39	15.77	8.03	22.75	1.50239	9.12e-08	6.52e-06	-	OSJNBa0088K19.7 protein	-	-	-	-	-	-	-	6
Zm00001d017152	42	111	90	598	652	181	2.7	5.25	4.19	33.9	45.6	8.91	4.04667	29.47	2.86444	9.74e-08	6.94e-06	endochitinase precursor4	endochitinase precursor4	Metabolism;Metabolism	Global and overview maps;Carbohydrate metabolism	ko01100//Metabolic pathways;ko00520//Amino sugar and nucleotide sugar metabolism	K01183;K01183	-	GO:0004568//chitinase activity;GO:0008061//chitin binding	GO:0005975//carbohydrate metabolic process;GO:0006032//chitin catabolic process;GO:0016998//cell wall macromolecule catabolic process	2
Zm00001d052137	16	18	37	411	367	44	1.08	0.89	1.81	24.46	26.94	2.27	1.26	17.89	3.82766	1.02e-07	7.25e-06	-	Probable tyrosine-protein phosphatase	-	-	-	-	GO:0005737//cytoplasm	GO:0004725//protein tyrosine phosphatase activity;GO:0016791//phosphatase activity	GO:0016311//dephosphorylation;GO:0035335//peptidyl-tyrosine dephosphorylation	2
Zm00001d027363	181	309	370	80	28	93	8.23	10.34	12.18	3.21	1.39	3.24	10.25	2.61333	-1.97166	1.03e-07	7.29e-06	dihydrodipicolinate reductase1	dihydrodipicolinate reductase1	-	-	-	-	GO:0009507//chloroplast;GO:0009570//chloroplast stroma	GO:0008839//4-hydroxy-tetrahydrodipicolinate reductase	GO:0009089//lysine biosynthetic process via diaminopimelate;GO:0019684//photosynthesis, light reaction;GO:0055114//oxidation-reduction process	5
Zm00001d012642	1	2	1	150	132	3	0.08	0.12	0.06	10.46	11.36	0.18	0.0866667	7.33333	6.40285	1.06e-07	7.47e-06	bHLH-transcription factor 79	Transcription factor bHLH92	-	-	-	-	-	GO:0046983//protein dimerization activity	-	2
Zm00001d042055	106	139	173	377	357	304	3.21	3.16	3.94	10.19	12.02	7.2	3.43667	9.80333	1.51226	1.07e-07	7.48e-06	Zea mays ARGOS6	Zea mays ARGOS6	-	-	-	-	GO:0016020//membrane;GO:0016021//integral component of membrane	-	-	4
MSTRG.25512	224	235	119	836	722	562	10.38	8.01	3.99	34.13	36.37	19.92	7.46	30.14	2.01443	1.07e-07	7.48e-06	MAIL3	protein MAIN-LIKE 1-like [Zea mays]	-	-	-	-	-	GO:0016787//hydrolase activity	-	4
Zm00001d002901	10	12	17	76	102	49	0.66	0.58	0.81	4.4	7.28	2.46	0.683333	4.71333	2.78609	1.12e-07	7.82e-06	-	Peroxidase 12	Metabolism;Metabolism;Metabolism	Global and overview maps;Global and overview maps;Biosynthesis of other secondary metabolites	ko01100//Metabolic pathways;ko01110//Biosynthesis of secondary metabolites;ko00940//Phenylpropanoid biosynthesis	K00430;K00430;K00430	GO:0005576//extracellular region	GO:0004601//peroxidase activity;GO:0016491//oxidoreductase activity;GO:0020037//heme binding;GO:0046872//metal ion binding	GO:0006979//response to oxidative stress;GO:0042744//hydrogen peroxide catabolic process;GO:0055114//oxidation-reduction process;GO:0098869//cellular oxidant detoxification	6
Zm00001d015505	1516	2016	2420	849	616	1208	77.83	76.1	89.92	38.41	34.39	47.45	81.2833	40.0833	-1.01996	1.3e-07	9e-06	-	Nucleoid-associated protein chloroplastic	-	-	-	-	-	GO:0003677//DNA binding	-	5
Zm00001d033090	392	628	449	972	1029	1020	15.61	18.41	12.97	34.12	44.67	31.16	15.6633	36.65	1.22642	1.33e-07	9.23e-06	-	Secretory carrier-associated membrane protein 3	-	-	-	-	GO:0000139//Golgi membrane;GO:0005794//Golgi apparatus;GO:0005886//plasma membrane;GO:0016020//membrane;GO:0016021//integral component of membrane;GO:0030658//transport vesicle membrane;GO:0031410//cytoplasmic vesicle;GO:0032588//trans-Golgi network membrane;GO:0055038//recycling endosome membrane	-	GO:0015031//protein transport	7
Zm00001d023516	630	618	432	1077	1821	2156	87.51	63.12	43.43	131.84	275.02	229.14	64.6867	212	1.71252	1.37e-07	9.44e-06	-	Salt stress-induced protein	-	-	-	-	-	GO:0030246//carbohydrate binding	-	7
Zm00001d004768	206	317	278	837	704	539	11.28	13.41	10.29	39.01	39.59	21.92	11.66	33.5067	1.52288	1.38e-07	9.47e-06	-	Glycosyl hydrolase superfamily protein	-	-	-	-	GO:0046658//anchored component of plasma membrane	GO:0004553//hydrolase activity, hydrolyzing O-glycosyl compounds;GO:0016787//hydrolase activity;GO:0016798//hydrolase activity, acting on glycosyl bonds	GO:0005975//carbohydrate metabolic process;GO:0008152//metabolic process	4
Zm00001d029829	113	218	124	1181	1180	299	3.32	4.71	2.64	30.56	37.68	6.72	3.55667	24.9867	2.81256	1.39e-07	9.55e-06	-	U-box domain-containing protein 33	-	-	-	-	-	GO:0004672//protein kinase activity;GO:0004842//ubiquitin-protein transferase activity;GO:0005524//ATP binding	GO:0006468//protein phosphorylation;GO:0016567//protein ubiquitination	2
Zm00001d028368	229	329	311	118	89	167	8.75	9.24	8.6	3.97	3.7	4.88	8.86333	4.18333	-1.0832	1.47e-07	1e-05	-	Purple acid phosphatase 1	Metabolism;Metabolism	Global and overview maps;Metabolism of cofactors and vitamins	ko01100//Metabolic pathways;ko00740//Riboflavin metabolism	K14379;K14379	-	GO:0003993//acid phosphatase activity;GO:0008198//ferrous iron binding;GO:0008199//ferric iron binding;GO:0016787//hydrolase activity;GO:0046872//metal ion binding	GO:0016311//dephosphorylation	5
Zm00001d007012	2200	2213	2410	717	352	1120	120.51	89.13	95.54	34.61	20.96	46.94	101.727	34.17	-1.5739	1.5e-07	1.02e-05	-	Ribonucleoprotein A	-	-	-	-	GO:0005634//nucleus;GO:0009507//chloroplast;GO:0009535//chloroplast thylakoid membrane;GO:1990904//ribonucleoprotein complex	GO:0003676//nucleic acid binding;GO:0003723//RNA binding;GO:0003729//mRNA binding	GO:1901259//chloroplast rRNA processing	1
Zm00001d044043	164	157	184	557	350	397	7.41	5.21	6.01	22.17	17.19	13.72	6.21	17.6933	1.51054	1.59e-07	1.08e-05	-	GDSL esterase/lipase	Metabolism;Metabolism	Global and overview maps;Biosynthesis of other secondary metabolites	ko01110//Biosynthesis of secondary metabolites;ko00901//Indole alkaloid biosynthesis	K21026;K21026	GO:0016020//membrane;GO:0016021//integral component of membrane	GO:0016788//hydrolase activity, acting on ester bonds	-	4
Zm00001d033558	147	181	309	786	622	510	5.04	4.56	7.66	23.73	23.17	13.37	5.75333	20.09	1.80401	1.65e-07	1.11e-05	-	Tetratricopeptide repeat (TPR)-like superfamily protein	-	-	-	-	-	GO:0005515//protein binding	-	4
Zm00001d003277	1891	2804	2164	7132	5179	4546	59.58	62.61	47.88	199.79	165.76	110.03	56.69	158.527	1.48356	1.65e-07	1.11e-05	-	Stachyose synthase	-	-	-	-	-	GO:0003824//catalytic activity;GO:0016740//transferase activity;GO:0016757//transferase activity, transferring glycosyl groups	GO:0010325//raffinose family oligosaccharide biosynthetic process	4
Zm00001d038299	337	468	431	161	128	255	14.32	14.06	12.23	5.63	5.62	7.92	13.5367	6.39	-1.08298	1.66e-07	1.11e-05	-	Solute carrier family 35 member F1	-	-	-	-	GO:0016020//membrane;GO:0016021//integral component of membrane	GO:0022857//transmembrane transporter activity	GO:0055085//transmembrane transport	5
Zm00001d046697	196	178	301	624	426	598	9.25	6.04	9.59	26.52	20.38	20.47	8.29333	22.4567	1.43712	1.72e-07	1.15e-05	-	Dihydroflavonol-4-reductase	-	-	-	-	GO:0016020//membrane;GO:0016021//integral component of membrane	GO:0003824//catalytic activity;GO:0016491//oxidoreductase activity;GO:0016616//oxidoreductase activity, acting on the CH-OH group of donors, NAD or NADP as acceptor;GO:0050662//coenzyme binding	GO:0055114//oxidation-reduction process	10
Zm00001d043992	120	227	177	977	656	375	6.04	8.14	6.24	42.27	34.95	13.85	6.80667	30.3567	2.15699	1.72e-07	1.15e-05	bZIP transcription factor1	bZIP transcription factor1	-	-	-	-	-	GO:0003700//transcription factor activity, sequence-specific DNA binding	GO:0006355//regulation of transcription, DNA-templated	2
Zm00001d008734	59	67	59	152	159	154	4.47	3.73	3.24	10.15	13.11	8.93	3.81333	10.73	1.49253	1.74e-07	1.16e-05	bZIP-transcription factor 122	Putative bZIP transcription factor superfamily protein	Organismal Systems	Environmental adaptation	ko04712//Circadian rhythm - plant	K16241	GO:0005634//nucleus	GO:0003700//transcription factor activity, sequence-specific DNA binding;GO:0043565//sequence-specific DNA binding	GO:0006355//regulation of transcription, DNA-templated;GO:0010017//red or far-red light signaling pathway;GO:0010099//regulation of photomorphogenesis;GO:0010114//response to red light;GO:0010218//response to far red light	4
Zm00001d025633	1481	1684	1820	362	307	919	29.4	24.5	26.1	6.3	6.6	13.85	26.6667	8.91667	-1.58046	1.75e-07	1.16e-05	-	CRM-domain containing factor CFM2 chloroplastic	-	-	-	-	-	GO:0003723//RNA binding;GO:0005515//protein binding	-	5
Zm00001d020589	281	413	389	155	98	197	23.02	24.88	23.07	11.19	8.73	12.35	23.6567	10.7567	-1.13702	1.88e-07	1.23e-05	-	DUF581 family protein	-	-	-	-	-	-	-	5
Zm00001d043157	51	75	51	131	133	166	2.95	3.19	2.14	6.68	8.37	7.35	2.76	7.46667	1.4358	1.95e-07	1.28e-05	-	Rhomboid-like protein 20	-	-	-	-	GO:0016020//membrane;GO:0016021//integral component of membrane	GO:0004252//serine-type endopeptidase activity;GO:0005515//protein binding	GO:0006508//proteolysis	7
Zm00001d047845	53	79	108	268	341	199	4.29	4.7	6.32	19.1	29.98	12.31	5.10333	20.4633	2.00353	2.03e-07	1.31e-05	-	Putative O-Glycosyl hydrolase superfamily protein	-	-	-	-	GO:0046658//anchored component of plasma membrane	GO:0004553//hydrolase activity, hydrolyzing O-glycosyl compounds;GO:0016787//hydrolase activity;GO:0016798//hydrolase activity, acting on glycosyl bonds	GO:0005975//carbohydrate metabolic process;GO:0008152//metabolic process	6
Zm00001d021692	51	80	60	142	184	171	1.71	1.99	1.5	4.41	6.61	4.37	1.73333	5.13	1.56541	2.04e-07	1.31e-05	-	Cysteine-rich receptor-like protein kinase 10	-	-	-	-	GO:0005886//plasma membrane;GO:0016020//membrane;GO:0016021//integral component of membrane	GO:0004672//protein kinase activity;GO:0004674//protein serine/threonine kinase activity;GO:0005524//ATP binding;GO:0016301//kinase activity	GO:0006468//protein phosphorylation;GO:0016310//phosphorylation	7
Zm00001d047796	2895	6077	7556	1544	1479	2481	78.96	121.89	149.3	37.15	43.88	51.83	116.717	44.2867	-1.39807	2.04e-07	1.31e-05	-	Trifunctional UDP-glucose 46-dehydratase/UDP-4-keto-6-deoxy-D-glucose 35-epimerase/UDP-4-keto-L-rhamnose-reductase RHM2	Metabolism	Carbohydrate metabolism	ko00520//Amino sugar and nucleotide sugar metabolism	K12450	-	GO:0008460//dTDP-glucose 4,6-dehydratase activity	GO:0009225//nucleotide-sugar metabolic process	9
Zm00001d038167	1393	1990	1840	4926	3173	3459	45.98	48.81	44.57	144.2	114.37	88.01	46.4533	115.527	1.31437	2.04e-07	1.31e-05	-	Lipase	-	-	-	-	-	-	-	3
Zm00001d043514	190	243	267	87	78	133	13.53	12.72	13.76	5.46	6.04	7.25	13.3367	6.25	-1.09347	2.05e-07	1.32e-05	-	Probable 3-hydroxyisobutyrate dehydrogenase-like 1 mitochondrial	-	-	-	-	GO:0005829//cytosol	GO:0016491//oxidoreductase activity;GO:0050661//NADP binding;GO:0051287//NAD binding	GO:0055114//oxidation-reduction process	5
Zm00001d012527	108	144	82	297	255	299	4.89	4.79	2.69	11.85	12.56	10.36	4.12333	11.59	1.491	2.1e-07	1.34e-05	NAC-transcription factor 23	NAC domain-containing protein 2	-	-	-	-	GO:0005634//nucleus	GO:0003677//DNA binding	GO:0006355//regulation of transcription, DNA-templated	4
Zm00001d032926	1947	2456	2449	4444	2891	6239	99.21	92.02	90.31	199.56	160.17	243.25	93.8467	200.993	1.09877	2.16e-07	1.38e-05	chlorophyllase2	chlorophyllase2	Metabolism;Metabolism;Metabolism	Global and overview maps;Global and overview maps;Metabolism of cofactors and vitamins	ko01100//Metabolic pathways;ko01110//Biosynthesis of secondary metabolites;ko00860//Porphyrin and chlorophyll metabolism	K08099;K08099;K08099	-	GO:0047746//chlorophyllase activity	GO:0015996//chlorophyll catabolic process	10
Zm00001d021645	333	453	535	183	109	227	25.38	25.39	29.52	12.29	9.03	13.24	26.7633	11.52	-1.21612	2.27e-07	1.45e-05	-	Protein LHCP TRANSLOCATION DEFECT	-	-	-	-	GO:0009507//chloroplast;GO:0009570//chloroplast stroma	-	GO:0090391//granum assembly	5
Zm00001d052184	1969	2701	2986	961	575	1458	144.74	145.99	158.86	62.26	45.96	82.01	149.863	63.41	-1.24087	2.38e-07	1.51e-05	-	Protein CURVATURE THYLAKOID 1D chloroplastic	-	-	-	-	GO:0009535//chloroplast thylakoid membrane;GO:0009579//thylakoid;GO:0016020//membrane;GO:0016021//integral component of membrane	-	-	5
Zm00001d002333	397	671	765	46	63	236	8.34	10.3	11.58	0.85	1.43	3.78	10.0733	2.02	-2.31811	2.38e-07	1.51e-05	-	Potassium transporter 10	-	-	-	-	GO:0016020//membrane;GO:0016021//integral component of membrane	GO:0015079//potassium ion transmembrane transporter activity	GO:0006811//ion transport;GO:0006813//potassium ion transport;GO:0071805//potassium ion transmembrane transport	5
MSTRG.16814	80	164	128	34	22	47	2.13	3.21	2.46	0.8	0.64	0.96	2.6	0.8	-1.70044	2.41e-07	1.52e-05	--	transposase DOPA [Zea mays]	-	-	-	-	-	-	-	5
Zm00001d046234	10	18	55	1216	1109	190	0.52	0.69	2.07	55.61	62.57	7.54	1.09333	41.9067	5.26037	2.48e-07	1.56e-05	-	Inositol oxygenase 2	Metabolism;Metabolism	Carbohydrate metabolism;Carbohydrate metabolism	ko00562//Inositol phosphate metabolism;ko00053//Ascorbate and aldarate metabolism	K00469;K00469	GO:0005737//cytoplasm	GO:0005506//iron ion binding;GO:0050113//inositol oxygenase activity	GO:0019310//inositol catabolic process;GO:0055114//oxidation-reduction process	2
Zm00001d028282	40	56	132	354	322	245	1.87	1.93	4.48	14.62	16.41	8.79	2.76	13.2733	2.26579	2.5e-07	1.57e-05	allene oxide synthesis2	Cytochrome P450 CYP74A19	Metabolism;Metabolism;Metabolism	Global and overview maps;Global and overview maps;Lipid metabolism	ko01100//Metabolic pathways;ko01110//Biosynthesis of secondary metabolites;ko00592//alpha-Linolenic acid metabolism	K01723;K01723;K01723	-	GO:0004497//monooxygenase activity;GO:0005506//iron ion binding;GO:0016705//oxidoreductase activity, acting on paired donors, with incorporation or reduction of molecular oxygen;GO:0020037//heme binding	GO:0016125//sterol metabolic process;GO:0055114//oxidation-reduction process	4
Zm00001d011003	35	40	178	534	440	466	1.45	1.22	5.35	19.53	19.85	14.79	2.67333	18.0567	2.75582	2.56e-07	1.6e-05	-	Loricrin [Source:UniProtKB/TrEMBL;Acc:K7V5V5]	-	-	-	-	-	-	-	4
Zm00001d017539	503	635	413	188	158	265	10.62	9.86	6.23	3.46	3.73	4.17	8.90333	3.78667	-1.23342	2.57e-07	1.6e-05	-	Mechanosensitive ion channel protein 6	-	-	-	-	GO:0005886//plasma membrane;GO:0016020//membrane;GO:0016021//integral component of membrane	GO:0008381//mechanically-gated ion channel activity	GO:0006820//anion transport;GO:0055085//transmembrane transport	1
Zm00001d014748	271	284	188	495	738	804	13.66	10.53	6.86	22	40.46	31.02	10.35	31.16	1.59006	2.65e-07	1.64e-05	-	(Z)-3-hexen-1-ol acetyltransferase	-	-	-	-	-	GO:0016740//transferase activity;GO:0016747//transferase activity, transferring acyl groups other than amino-acyl groups	-	7
Zm00001d049201	457	406	359	1832	1383	901	19.94	13.02	11.33	70.43	65.6	30.07	14.7633	55.3667	1.907	2.67e-07	1.65e-05	-	Putative cytochrome P450 superfamily protein	-	-	-	-	-	GO:0005506//iron ion binding;GO:0016705//oxidoreductase activity, acting on paired donors, with incorporation or reduction of molecular oxygen;GO:0020037//heme binding	GO:0055114//oxidation-reduction process	2
Zm00001d039435	73	114	148	297	196	305	1.63	1.87	2.39	5.83	4.75	5.2	1.96333	5.26	1.42176	2.76e-07	1.7e-05	-	-	-	-	-	-	-	-	-	10
Zm00001d023673	1451	2521	2707	1000	717	1169	74.27	94.86	100.28	45.12	39.9	45.79	89.8033	43.6033	-1.04233	2.8e-07	1.72e-05	sugars will eventually be exported transporter13b	sugars will eventually be exported transporter13b	-	-	-	-	GO:0005886//plasma membrane;GO:0016020//membrane;GO:0016021//integral component of membrane	GO:0051119//sugar transmembrane transporter activity	GO:0008643//carbohydrate transport;GO:0034219//carbohydrate transmembrane transport	5
Zm00001d040245	10	18	11	39	56	103	1.08	1.42	0.86	3.7	6.55	8.48	1.12	6.24333	2.47882	2.82e-07	1.73e-05	-	Putative serine type endopeptidase inhibitor	-	-	-	-	-	GO:0004867//serine-type endopeptidase inhibitor activity	GO:0006979//response to oxidative stress;GO:0010951//negative regulation of endopeptidase activity	8
Zm00001d046700	418	434	420	811	624	904	21.51	16.43	15.65	36.8	34.92	35.6	17.8633	35.7733	1.00188	2.89e-07	1.76e-05	-	NAD(P)-binding Rossmann-fold superfamily protein	-	-	-	-	GO:0016020//membrane;GO:0016021//integral component of membrane	GO:0003824//catalytic activity;GO:0016491//oxidoreductase activity;GO:0016616//oxidoreductase activity, acting on the CH-OH group of donors, NAD or NADP as acceptor;GO:0050662//coenzyme binding	GO:0055114//oxidation-reduction process	10
Zm00001d017279	1693	2434	3859	573	309	1156	53.52	56.6	88.31	15.97	10.61	27.97	66.1433	18.1833	-1.86298	2.99e-07	1.82e-05	phenylalanine ammonia lyase7	phenylalanine ammonia lyase7	Metabolism;Metabolism;Metabolism;Metabolism	Global and overview maps;Global and overview maps;Biosynthesis of other secondary metabolites;Amino acid metabolism	ko01100//Metabolic pathways;ko01110//Biosynthesis of secondary metabolites;ko00940//Phenylpropanoid biosynthesis;ko00360//Phenylalanine metabolism	K10775;K10775;K10775;K10775	GO:0005737//cytoplasm	GO:0003824//catalytic activity;GO:0016829//lyase activity;GO:0016841//ammonia-lyase activity;GO:0045548//phenylalanine ammonia-lyase activity	GO:0006559//L-phenylalanine catabolic process;GO:0009698//phenylpropanoid metabolic process;GO:0009800//cinnamic acid biosynthetic process	9
Zm00001d049501	1370	1730	1860	768	443	934	72.64	67.45	71.38	35.89	25.54	37.89	70.49	33.1067	-1.0903	3.11e-07	1.89e-05	GNAT-transcription factor 18	N-acetyltransferase	-	-	-	-	GO:0005737//cytoplasm;GO:0009507//chloroplast;GO:0031415//NatA complex	GO:0008080//N-acetyltransferase activity;GO:0016740//transferase activity	GO:0006474//N-terminal protein amino acid acetylation;GO:0007064//mitotic sister chromatid cohesion;GO:0016573//histone acetylation	5
Zm00001d013830	64	87	35	159	238	285	2.49	2.49	0.98	5.44	10.06	8.47	1.98667	7.99	2.00785	3.12e-07	1.89e-05	-	cytochrome P450 family 76 subfamily C polypeptide 7	-	-	-	-	GO:0016020//membrane	GO:0004497//monooxygenase activity;GO:0005506//iron ion binding;GO:0016491//oxidoreductase activity;GO:0016705//oxidoreductase activity, acting on paired donors, with incorporation or reduction of molecular oxygen;GO:0016709//oxidoreductase activity, acting on paired donors, with incorporation or reduction of molecular oxygen, NAD(P)H as one donor, and incorporation of one atom of oxygen;GO:00200…	GO:0055114//oxidation-reduction process	7
Zm00001d014914	63	67	56	13	3	14	3.6	2.82	2.32	0.66	0.19	0.61	2.91333	0.486667	-2.58166	3.16e-07	1.91e-05	anthocyaninless2	Leucoanthocyanidin dioxygenase	Metabolism;Metabolism;Metabolism	Global and overview maps;Global and overview maps;Biosynthesis of other secondary metabolites	ko01100//Metabolic pathways;ko01110//Biosynthesis of secondary metabolites;ko00941//Flavonoid biosynthesis	K05277;K05277;K05277	-	GO:0016491//oxidoreductase activity;GO:0031418//L-ascorbic acid binding;GO:0046872//metal ion binding;GO:0051213//dioxygenase activity	GO:0007033//vacuole organization;GO:0009611//response to wounding;GO:0009718//anthocyanin-containing compound biosynthetic process;GO:0009753//response to jasmonic acid;GO:0009813//flavonoid biosynthetic process;GO:0010023//proanthocyanidin biosynthetic process;GO:0055114//oxidation-reduction process	1
Zm00001d011638	319	521	297	1110	1055	839	12.23	14.55	8.61	42.85	50.57	26.96	11.7967	40.1267	1.76618	3.2e-07	1.92e-05	-	Lipid phosphate phosphatase 2	Metabolism;Metabolism;Metabolism	Global and overview maps;Lipid metabolism;Lipid metabolism	ko01110//Biosynthesis of secondary metabolites;ko00564//Glycerophospholipid metabolism;ko00561//Glycerolipid metabolism	K18693;K18693;K18693	GO:0016020//membrane;GO:0016021//integral component of membrane	GO:0008195//phosphatidate phosphatase activity	GO:0016311//dephosphorylation	4
Zm00001d012885	173	172	184	59	64	78	16.16	11.82	12.44	4.86	6.5	5.58	13.4733	5.64667	-1.25464	3.28e-07	1.96e-05	-	Pi starvation-induced protein	-	-	-	-	-	-	-	1
Zm00001d020638	29	19	30	100	129	87	0.85	0.41	0.64	2.56	4.12	1.95	0.633333	2.87667	2.18336	3.38e-07	2.01e-05	-	Protein GAMETE EXPRESSED 1	-	-	-	-	GO:0016020//membrane;GO:0016021//integral component of membrane	-	-	6
MSTRG.1107	520	1940	2069	202	174	505	6.65	18.23	19.14	2.27	2.42	4.94	14.6733	3.21	-2.19255	3.42e-07	2.03e-05	--	OSJNBb0046K02.5 [Oryza sativa Japonica Group]	-	-	-	-	-	-	-	9
Zm00001d005459	99	149	116	762	685	231	7.32	8.09	6.2	49.54	54.94	13.05	7.20333	39.1767	2.44326	3.44e-07	2.03e-05	cytidine deaminase2	Putative cytidine deaminase	-	-	-	-	GO:0005829//cytosol	GO:0003824//catalytic activity;GO:0008270//zinc ion binding;GO:0016787//hydrolase activity;GO:0047974//guanosine deaminase activity	GO:0006152//purine nucleoside catabolic process	2
Zm00001d052008	116	164	168	842	808	281	3.66	3.78	3.83	23.37	27.67	6.76	3.75667	19.2667	2.35858	3.46e-07	2.04e-05	-	Putative clathrin assembly protein	-	-	-	-	GO:0005886//plasma membrane;GO:0005905//coated pit;GO:0030136//clathrin-coated vesicle	GO:0000149//SNARE binding;GO:0005543//phospholipid binding;GO:0005545//1-phosphatidylinositol binding;GO:0005546//phosphatidylinositol-4,5-bisphosphate binding;GO:0030276//clathrin binding;GO:0032050//clathrin heavy chain binding	GO:0006897//endocytosis;GO:0006900//membrane budding;GO:0048268//clathrin coat assembly;GO:0072583//clathrin-mediated endocytosis	2
Zm00001d044033	289	376	413	741	483	797	11.44	11.22	11.83	25.85	21.52	24.14	11.4967	23.8367	1.05197	3.53e-07	2.07e-05	-	TRICHOME BIREFRINGENCE-LIKE 20	-	-	-	-	GO:0005794//Golgi apparatus;GO:0016020//membrane;GO:0016021//integral component of membrane	GO:0016413//O-acetyltransferase activity	-	10
Zm00001d033174	3173	4616	3878	16196	20436	7264	130.7	138.84	116	587.86	916.83	229.15	128.513	577.947	2.16902	3.57e-07	2.09e-05	Golgi associated protein homolog	Golgi associated protein homolog	-	-	-	-	GO:0005794//Golgi apparatus;GO:0005829//cytosol	GO:0016866//intramolecular transferase activity;GO:0052691//UDP-arabinopyranose mutase activity	GO:0009832//plant-type cell wall biogenesis;GO:0033356//UDP-L-arabinose metabolic process;GO:0071669//plant-type cell wall organization or biogenesis	6
Zm00001d038954	357	422	396	615	771	842	16.73	14.51	13.27	25.65	40.09	30.48	14.8367	32.0733	1.11221	3.62e-07	2.11e-05	-	2-oxoglutarate (2OG) and Fe(II)-dependent oxygenase superfamily protein	-	-	-	-	-	GO:0051213//dioxygenase activity	GO:0055114//oxidation-reduction process	7
Zm00001d014486	398	658	397	2594	1309	1130	19.12	23.43	13.96	114.21	71.57	41.8	18.8367	75.86	2.0098	3.71e-07	2.16e-05	-	Phosphosulfolactate synthase-related protein	-	-	-	-	-	GO:0003824//catalytic activity	GO:0009408//response to heat;GO:0010286//heat acclimation;GO:0010608//posttranscriptional regulation of gene expression	3
Zm00001d020953	55	48	23	108	202	345	2.17	1.39	0.66	3.75	8.66	10.41	1.40667	7.60667	2.43498	3.75e-07	2.17e-05	-	Protein PIN-LIKES 3	-	-	-	-	GO:0016020//membrane;GO:0016021//integral component of membrane	-	GO:0055085//transmembrane transport	8
Zm00001d029557	2369	3669	3948	11838	6803	6941	45.21	51.49	54.53	199.1	141.17	101.36	50.41	147.21	1.54609	3.75e-07	2.17e-05	-	Chaperone protein ClpB3 chloroplastic	-	-	-	-	GO:0005737//cytoplasm	GO:0000166//nucleotide binding;GO:0005524//ATP binding	GO:0009408//response to heat;GO:0019538//protein metabolic process;GO:0042026//protein refolding	3
Zm00001d040731	33	58	56	169	149	119	1.3	1.77	1.71	6.35	7.18	3.73	1.59333	5.75333	1.85235	3.77e-07	2.18e-05	-	Alpha-L-fucosidase 2	-	-	-	-	-	GO:0016788//hydrolase activity, acting on ester bonds	-	4
Zm00001d012238	90	106	107	26	16	44	2.71	2.32	2.36	0.69	0.54	1.05	2.46333	0.76	-1.69654	3.8e-07	2.19e-05	-	RNA-binding (RRM/RBD/RNP motifs) family protein	-	-	-	-	GO:0005634//nucleus;GO:1990904//ribonucleoprotein complex	GO:0003676//nucleic acid binding;GO:0003723//RNA binding;GO:0003729//mRNA binding	GO:0006397//mRNA processing;GO:0007281//germ cell development	5
Zm00001d020703	23	26	33	153	95	78	0.57	0.48	0.6	3.37	2.58	1.49	0.55	2.48	2.17284	3.81e-07	2.19e-05	-	G-type lectin S-receptor-like serine/threonine-protein kinase	-	-	-	-	GO:0005886//plasma membrane;GO:0016020//membrane;GO:0016021//integral component of membrane	GO:0000166//nucleotide binding;GO:0004672//protein kinase activity;GO:0004674//protein serine/threonine kinase activity;GO:0005524//ATP binding;GO:0016301//kinase activity;GO:0016740//transferase activity;GO:0030246//carbohydrate binding	GO:0006468//protein phosphorylation;GO:0016310//phosphorylation	3
Zm00001d031300	388	606	568	4806	3673	798	10.47	12.03	11.09	114.54	107.85	16.49	11.1967	79.6267	2.83018	3.85e-07	2.2e-05	-	Probable galactinol--sucrose galactosyltransferase 1	Metabolism	Carbohydrate metabolism	ko00052//Galactose metabolism	K06617	-	GO:0003824//catalytic activity;GO:0016740//transferase activity;GO:0016757//transferase activity, transferring glycosyl groups;GO:0047274//galactinol-sucrose galactosyltransferase activity	GO:0010325//raffinose family oligosaccharide biosynthetic process	2
Zm00001d033985	3284	4935	4737	1174	718	2375	182.38	201.53	190.4	57.46	43.36	100.93	191.437	67.25	-1.50926	3.87e-07	2.2e-05	-	-	-	-	-	-	-	-	-	5
Zm00001d005662	25	29	40	147	160	81	1.27	0.97	1.31	5.41	8.03	2.94	1.18333	5.46	2.20604	3.93e-07	2.23e-05	-	Protein SCO1 homolog 2 mitochondrial	-	-	-	-	GO:0005739//mitochondrion;GO:0016020//membrane;GO:0016021//integral component of membrane	-	GO:0033617//mitochondrial respiratory chain complex IV assembly;GO:0055070//copper ion homeostasis	6
Zm00001d032608	690	1271	573	1835	2676	2652	36.96	50.06	22.21	86.62	155.86	108.7	36.41	117.06	1.68484	3.99e-07	2.26e-05	alpha-galactosidase1	alpha-galactosidase1	-	-	-	-	GO:0009505//plant-type cell wall;GO:0048046//apoplast	GO:0003824//catalytic activity;GO:0004553//hydrolase activity, hydrolyzing O-glycosyl compounds;GO:0004557//alpha-galactosidase activity;GO:0016787//hydrolase activity;GO:0016798//hydrolase activity, acting on glycosyl bonds;GO:0052692//raffinose alpha-galactosidase activity	GO:0005975//carbohydrate metabolic process;GO:0008152//metabolic process	7
Zm00001d020926	12	45	22	115	123	98	1.66	4.57	2.2	13.99	18.46	10.35	2.81	14.2667	2.34401	4.14e-07	2.33e-05	-	AN15	-	-	-	-	-	GO:0003677//DNA binding;GO:0004842//ubiquitin-protein transferase activity;GO:0008270//zinc ion binding;GO:0046872//metal ion binding	GO:0016567//protein ubiquitination	4
Zm00001d004366	66	91	62	4570	3043	250	3.12	3.16	2.12	190.51	156.5	9.05	2.8	118.687	5.40559	4.15e-07	2.33e-05	-	UDP-glycosyltransferase 74B1	-	-	-	-	GO:0043231//intracellular membrane-bounded organelle	GO:0008194//UDP-glycosyltransferase activity;GO:0016740//transferase activity;GO:0016758//transferase activity, transferring hexosyl groups;GO:0080043//quercetin 3-O-glucosyltransferase activity;GO:0080044//quercetin 7-O-glucosyltransferase activity	-	2
Zm00001d032458	625	1047	576	2457	2254	1618	27.48	33.84	18.33	95.19	107.74	54.43	26.55	85.7867	1.69204	4.16e-07	2.33e-05	-	cytochrome P450 family 87 subfamily A polypeptide 6	-	-	-	-	GO:0016020//membrane;GO:0016021//integral component of membrane	GO:0004497//monooxygenase activity;GO:0005506//iron ion binding;GO:0016491//oxidoreductase activity;GO:0016705//oxidoreductase activity, acting on paired donors, with incorporation or reduction of molecular oxygen;GO:0016709//oxidoreductase activity, acting on paired donors, with incorporation or reduction of molecular oxygen, NAD(P)H as one donor, and incorporation of one atom of oxygen;GO:00200…	GO:0055114//oxidation-reduction process	4
Zm00001d006833	181	184	190	74	40	79	9.17	6.85	6.96	3.3	2.2	3.06	7.66	2.85333	-1.4247	4.19e-07	2.34e-05	-	Glyceraldehyde-3-phosphate dehydrogenase A	-	-	-	-	-	-	-	1
Zm00001d033503	7	16	7	48	40	58	0.12	0.2	0.08	0.71	0.73	0.74	0.133333	0.726667	2.44626	4.57e-07	2.53e-05	-	Probable E3 ubiquitin-protein ligase BAH1-like	-	-	-	-	-	GO:0016874//ligase activity;GO:0046872//metal ion binding	-	10
Zm00001d034807	1638	1927	1745	3524	3942	3356	68.85	60.69	55.56	137.18	189.76	110.35	61.7	145.763	1.24029	4.58e-07	2.53e-05	-	Late embryogenesis abundant protein group 2	-	-	-	-	GO:0005794//Golgi apparatus;GO:0005829//cytosol;GO:0005886//plasma membrane;GO:0009506//plasmodesma	-	GO:0009269//response to desiccation;GO:0009735//response to cytokinin;GO:0046686//response to cadmium ion	6
Zm00001d036477	448	451	497	968	957	904	13	9.64	10.45	24.81	30.21	20.14	11.03	25.0533	1.18357	4.73e-07	2.6e-05	-	UDP-sugar pyrophosphorylase	-	-	-	-	-	GO:0070569//uridylyltransferase activity	GO:0009226//nucleotide-sugar biosynthetic process	4
Zm00001d049369	180	332	256	463	457	548	8.89	11.99	9.14	20.14	24.48	20.7	10.0067	21.7733	1.1216	4.74e-07	2.6e-05	ABI3-VP1-transcription factor 14	B3 domain-containing protein	-	-	-	-	GO:0005634//nucleus	GO:0003677//DNA binding	GO:0006351//transcription, DNA-templated;GO:0006355//regulation of transcription, DNA-templated	7
Zm00001d031155	3	6	1	18	36	138	0.38	0.56	0.09	2.07	4.91	13.38	0.343333	6.78667	4.30502	4.79e-07	2.61e-05	-	Osmotin-like protein OSM34	-	-	-	-	GO:0005576//extracellular region	-	GO:0006952//defense response	8
Zm00001d031157	3	6	1	18	36	138	0.38	0.56	0.09	2.07	4.91	13.38	0.343333	6.78667	4.30502	4.79e-07	2.61e-05	-	Osmotin-like protein OSM34	-	-	-	-	GO:0005576//extracellular region	-	GO:0006952//defense response	8
Zm00001d032582	116	130	133	321	353	265	7	5.75	5.69	18.22	23.95	12.11	6.14667	18.0933	1.55758	4.89e-07	2.66e-05	-	-	-	-	-	-	GO:0016020//membrane;GO:0016021//integral component of membrane	-	-	6
Zm00001d026126	4	18	8	153	110	31	0.15	0.5	0.22	5.13	4.55	0.9	0.29	3.52667	3.60418	4.9e-07	2.66e-05	bnl10.13a	Probable serine/threonine-protein kinase Cx32 chloroplastic	-	-	-	-	-	GO:0000166//nucleotide binding;GO:0004672//protein kinase activity;GO:0004674//protein serine/threonine kinase activity;GO:0005524//ATP binding;GO:0016301//kinase activity	GO:0006468//protein phosphorylation;GO:0016310//phosphorylation	2
Zm00001d045527	161	274	237	481	459	442	8.23	10.29	8.77	21.69	25.51	17.29	9.09667	21.4967	1.2407	5.1e-07	2.76e-05	-	transferases;folic acid binding	-	-	-	-	-	GO:0005542//folic acid binding;GO:0016740//transferase activity	-	4
Zm00001d048178	385	405	620	118	85	243	11.61	8.97	13.51	3.15	2.82	5.61	11.3633	3.86	-1.55771	5.3e-07	2.86e-05	-	Polyol transporter protein 4	-	-	-	-	GO:0005887//integral component of plasma membrane;GO:0016020//membrane;GO:0016021//integral component of membrane	GO:0005215//transporter activity;GO:0005351//sugar:proton symporter activity;GO:0005355//glucose transmembrane transporter activity;GO:0022857//transmembrane transporter activity	GO:0008645//hexose transport;GO:0034219//carbohydrate transmembrane transport;GO:0055085//transmembrane transport;GO:1902600//hydrogen ion transmembrane transport	5
Zm00001d049965	3975	4852	5786	1793	1045	2814	217.91	195.29	229.4	86.61	62.22	117.83	214.2	88.8867	-1.26892	5.51e-07	2.96e-05	-	Ribonucleoprotein	-	-	-	-	GO:0009507//chloroplast;GO:0009535//chloroplast thylakoid membrane;GO:1990904//ribonucleoprotein complex	GO:0003676//nucleic acid binding;GO:0003723//RNA binding;GO:0003729//mRNA binding	GO:1901259//chloroplast rRNA processing	5
Zm00001d044495	7160	10256	5345	1468	1761	3766	309.93	331.5	167.64	59.46	81.4	126.02	269.69	88.96	-1.60007	5.51e-07	2.96e-05	senescence enhanced2b	senescence enhanced2b	-	-	-	-	GO:0005773//vacuole	GO:0004197//cysteine-type endopeptidase activity;GO:0008233//peptidase activity	GO:0006508//proteolysis;GO:0006624//vacuolar protein processing;GO:0051603//proteolysis involved in cellular protein catabolic process	1
Zm00001d051938	70	33	34	240	152	202	3.53	1.23	1.24	10.62	8.3	7.81	2	8.91	2.15543	5.62e-07	3.01e-05	-	Cinnamoyl-CoA reductase 1	Metabolism;Metabolism;Metabolism	Global and overview maps;Global and overview maps;Biosynthesis of other secondary metabolites	ko01100//Metabolic pathways;ko01110//Biosynthesis of secondary metabolites;ko00940//Phenylpropanoid biosynthesis	K09753;K09753;K09753	-	GO:0003824//catalytic activity;GO:0016491//oxidoreductase activity;GO:0016616//oxidoreductase activity, acting on the CH-OH group of donors, NAD or NADP as acceptor;GO:0016621//cinnamoyl-CoA reductase activity;GO:0050662//coenzyme binding	GO:0009809//lignin biosynthetic process;GO:0055114//oxidation-reduction process	10
Zm00001d048907	117	228	186	335	280	515	5.57	7.97	6.4	14.04	14.48	18.74	6.64667	15.7533	1.24495	5.69e-07	3.03e-05	-	Mannose-6-phosphate isomerase	-	-	-	-	GO:0005829//cytosol	GO:0004476//mannose-6-phosphate isomerase activity;GO:0008270//zinc ion binding;GO:0016853//isomerase activity;GO:0046872//metal ion binding	GO:0000032//cell wall mannoprotein biosynthetic process;GO:0005975//carbohydrate metabolic process;GO:0006486//protein glycosylation;GO:0009298//GDP-mannose biosynthetic process	10
Zm00001d014446	3498	4558	4664	807	799	2393	159.46	152.78	153.87	32.42	39.6	83.47	155.37	51.83	-1.58385	5.7e-07	3.03e-05	-	Protein kinase superfamily protein	-	-	-	-	-	GO:0004672//protein kinase activity;GO:0016301//kinase activity	GO:0006468//protein phosphorylation;GO:0016310//phosphorylation;GO:0046467//membrane lipid biosynthetic process;GO:0055072//iron ion homeostasis;GO:1901031//regulation of response to reactive oxygen species	5
Zm00001d031802	58	91	77	190	178	166	2.69	3.11	2.59	7.78	8.99	5.9	2.79667	7.55667	1.43404	5.83e-07	3.08e-05	Helminthosporium carbonum susceptibility1	NADPH HC toxin reductase	-	-	-	-	-	GO:0003824//catalytic activity;GO:0016491//oxidoreductase activity;GO:0016616//oxidoreductase activity, acting on the CH-OH group of donors, NAD or NADP as acceptor;GO:0050662//coenzyme binding	GO:0055114//oxidation-reduction process	4
Zm00001d020780	699	757	443	1770	1756	1567	49.2	39.18	22.57	109.79	134.39	84.39	36.9833	109.523	1.56629	5.92e-07	3.13e-05	glutathione transferase23	glutathione transferase23	Metabolism	Metabolism of other amino acids	ko00480//Glutathione metabolism	K00799	GO:0005737//cytoplasm	GO:0004364//glutathione transferase activity;GO:0005515//protein binding;GO:0016740//transferase activity	GO:0006749//glutathione metabolic process;GO:0006952//defense response	4
Zm00001d038389	552	968	740	1316	1641	1585	10.24	13.62	10.02	22.21	34.09	23.19	11.2933	26.4967	1.23034	6.04e-07	3.18e-05	-	Phosphatidate phosphatase PAH1	Metabolism;Metabolism;Metabolism;Metabolism	Global and overview maps;Global and overview maps;Lipid metabolism;Lipid metabolism	ko01100//Metabolic pathways;ko01110//Biosynthesis of secondary metabolites;ko00564//Glycerophospholipid metabolism;ko00561//Glycerolipid metabolism	K15728;K15728;K15728;K15728	GO:0000139//Golgi membrane;GO:0032586//protein storage vacuole membrane	GO:0008195//phosphatidate phosphatase activity	GO:0006629//lipid metabolic process;GO:0006886//intracellular protein transport;GO:0008654//phospholipid biosynthetic process;GO:0016036//cellular response to phosphate starvation;GO:0016311//dephosphorylation;GO:0019375//galactolipid biosynthetic process	7
Zm00001d052261	97	158	374	38	33	49	2.68	3.21	7.47	0.92	0.99	1.03	4.45333	0.98	-2.18403	6.13e-07	3.22e-05	-	Aquaporin NIP1-2	-	-	-	-	GO:0016020//membrane;GO:0016021//integral component of membrane	GO:0015267//channel activity	GO:0055085//transmembrane transport	9
Zm00001d039475	250	376	418	692	537	687	5.15	5.89	6.38	12.6	11.93	10.76	5.80667	11.7633	1.01851	6.22e-07	3.26e-05	MYB-related-transcription factor 22	Protein ALWAYS EARLY 3	-	-	-	-	GO:0005634//nucleus;GO:0005654//nucleoplasm;GO:0016020//membrane;GO:0016021//integral component of membrane;GO:0017053//transcriptional repressor complex	GO:0003677//DNA binding	GO:0000003//reproduction;GO:0006351//transcription, DNA-templated;GO:0051726//regulation of cell cycle	4
Zm00001d012212	1060	1979	1646	78	99	557	42.33	58.1	47.57	2.74	4.3	17.02	49.3333	8.02	-2.62089	6.29e-07	3.29e-05	gibberellin 20-oxidase5	gibberellin 20-oxidase5	-	-	-	-	-	GO:0016491//oxidoreductase activity;GO:0045544//gibberellin 20-oxidase activity;GO:0046872//metal ion binding;GO:0051213//dioxygenase activity	GO:0009686//gibberellin biosynthetic process;GO:0009826//unidimensional cell growth;GO:0009908//flower development;GO:0055114//oxidation-reduction process	5
Zm00001d025984	201	226	196	420	386	420	6.18	5.11	4.36	11.38	12.9	9.88	5.21667	11.3867	1.12615	6.37e-07	3.32e-05	glutamic dehydrogenase2	glutamic dehydrogenase2	Metabolism;Metabolism;Metabolism;Metabolism;Metabolism	Global and overview maps;Global and overview maps;Amino acid metabolism;Energy metabolism;Amino acid metabolism	ko01100//Metabolic pathways;ko01200//Carbon metabolism;ko00250//Alanine, aspartate and glutamate metabolism;ko00910//Nitrogen metabolism;ko00220//Arginine biosynthesis	K00261;K00261;K00261;K00261;K00261	GO:0005739//mitochondrion;GO:0005774//vacuolar membrane	GO:0000166//nucleotide binding;GO:0004352//glutamate dehydrogenase (NAD+) activity;GO:0004353//glutamate dehydrogenase [NAD(P)+] activity;GO:0005507//copper ion binding;GO:0005524//ATP binding;GO:0008270//zinc ion binding;GO:0016491//oxidoreductase activity;GO:0016639//oxidoreductase activity, acting on the CH-NH2 group of donors, NAD or NADP as acceptor;GO:0050897//cobalt ion binding	GO:0006520//cellular amino acid metabolic process;GO:0006995//cellular response to nitrogen starvation;GO:0009409//response to cold;GO:0009651//response to salt stress;GO:0010446//response to alkaline pH;GO:0046686//response to cadmium ion;GO:0055114//oxidation-reduction process;GO:1901698//response to nitrogen compound	4
Zm00001d015201	1	1	6	94	77	12	0.02	0.02	0.11	2.03	2.05	0.22	0.05	1.43333	4.8413	6.47e-07	3.37e-05	NLP-transcription factor 15	Protein NLP6	-	-	-	-	GO:0005634//nucleus	GO:0003677//DNA binding;GO:0005515//protein binding	GO:0006351//transcription, DNA-templated;GO:0006355//regulation of transcription, DNA-templated	2
Zm00001d043795	58	81	53	137	146	174	3.87	3.99	2.56	8.11	10.6	8.89	3.47333	9.2	1.40531	6.55e-07	3.4e-05	-	Glutathione S-transferase GSTU6	-	-	-	-	GO:0005737//cytoplasm	GO:0004364//glutathione transferase activity;GO:0005515//protein binding;GO:0016740//transferase activity	GO:0006749//glutathione metabolic process	7
Zm00001d042211	752	1181	1096	3331	1981	2020	40.03	46.22	42.22	156.26	114.66	82.27	42.8233	117.73	1.45901	6.97e-07	3.6e-05	-	PsbP domain-containing protein 7 chloroplastic	-	-	-	-	GO:0009523//photosystem II;GO:0009654//photosystem II oxygen evolving complex;GO:0019898//extrinsic component of membrane	GO:0005509//calcium ion binding	GO:0015979//photosynthesis	3
Zm00001d012485	662	387	416	99	86	210	23.21	9.45	10.05	3.5	3.66	5.94	14.2367	4.36667	-1.70501	6.99e-07	3.6e-05	-	Transmembrane amino acid transporter family protein	-	-	-	-	GO:0016020//membrane;GO:0016021//integral component of membrane	GO:0015171//amino acid transmembrane transporter activity	GO:0003333//amino acid transmembrane transport	1
Zm00001d020898	3961	2676	2188	15688	11068	7395	111.58	55.34	44.37	386.6	335.21	158.98	70.43	293.597	2.05957	7.12e-07	3.66e-05	-	Heat shock protein 90-2	Genetic Information Processing;Organismal Systems	Folding, sorting and degradation;Environmental adaptation	ko04141//Protein processing in endoplasmic reticulum;ko04626//Plant-pathogen interaction	K04079;K04079	GO:0005737//cytoplasm;GO:0005829//cytosol;GO:0005886//plasma membrane;GO:0009986//cell surface;GO:0032991//macromolecular complex;GO:0048471//perinuclear region of cytoplasm	GO:0005524//ATP binding;GO:0051082//unfolded protein binding	GO:0006457//protein folding;GO:0034605//cellular response to heat;GO:0050821//protein stabilization	2
Zm00001d042313	253	395	322	1665	2036	561	4.93	5.66	4.58	28.56	43.2	8.35	5.05667	26.7033	2.40076	7.46e-07	3.83e-05	CAMTA-transcription factor 3	Calmodulin-binding transcription activator 4	-	-	-	-	GO:0005634//nucleus	GO:0001077//transcriptional activator activity, RNA polymerase II core promoter proximal region sequence-specific binding;GO:0003677//DNA binding;GO:0005515//protein binding;GO:0043565//sequence-specific DNA binding	GO:0045944//positive regulation of transcription from RNA polymerase II promoter	6
Zm00001d002208	192	304	252	103	97	132	7.14	8.3	6.77	3.38	3.92	3.75	7.40333	3.68333	-1.00716	7.74e-07	3.96e-05	-	CRIB domain-containing protein RIC10	-	-	-	-	-	-	-	5
Zm00001d029372	198	358	268	96	74	148	7.3	9.7	7.15	3.12	2.97	4.17	8.05	3.42	-1.23499	7.83e-07	4e-05	-	Serine carboxypeptidase-like 40	-	-	-	-	GO:0005773//vacuole	GO:0004180//carboxypeptidase activity;GO:0004185//serine-type carboxypeptidase activity;GO:0008233//peptidase activity;GO:0016787//hydrolase activity	GO:0006508//proteolysis;GO:0051603//proteolysis involved in cellular protein catabolic process	5
Zm00001d053554	888	828	636	2152	1560	1880	49.85	34.18	25.84	106.46	95.22	80.75	36.6233	94.1433	1.3621	7.89e-07	4.02e-05	-	Peroxidase 52	Metabolism;Metabolism;Metabolism	Global and overview maps;Global and overview maps;Biosynthesis of other secondary metabolites	ko01100//Metabolic pathways;ko01110//Biosynthesis of secondary metabolites;ko00940//Phenylpropanoid biosynthesis	K00430;K00430;K00430	GO:0005576//extracellular region	GO:0004601//peroxidase activity;GO:0016491//oxidoreductase activity;GO:0020037//heme binding;GO:0046872//metal ion binding	GO:0006979//response to oxidative stress;GO:0042744//hydrogen peroxide catabolic process;GO:0055114//oxidation-reduction process;GO:0098869//cellular oxidant detoxification	4
Zm00001d017706	340	365	373	161	127	126	10.97	8.77	8.8	4.7	4.46	3.13	9.51333	4.09667	-1.2155	7.92e-07	4.02e-05	-	Pentatricopeptide repeat-containing protein	-	-	-	-	-	GO:0005515//protein binding;GO:0008270//zinc ion binding	GO:0009451//RNA modification	1
Zm00001d049101	0	7	0	43	70	33	0	0.39	0	2.87	5.75	1.88	0.13	3.5	4.75077	7.92e-07	4.02e-05	-	Probable ubiquitin-conjugating enzyme E2 25	-	-	-	-	-	GO:0061631//ubiquitin conjugating enzyme activity	GO:0016567//protein ubiquitination	6
Zm00001d036402	42	51	47	103	107	122	1.57	1.39	1.18	3.33	4.14	3.07	1.38	3.51333	1.34817	7.94e-07	4.02e-05	-	protein; Receptor-like protein kinase-like	-	-	-	-	-	GO:0016301//kinase activity	GO:0016310//phosphorylation	4
Zm00001d032215	2125	2090	2028	629	420	1212	168.02	121.51	116.06	43.83	36.11	73.33	135.197	51.09	-1.40395	8.43e-07	4.25e-05	-	ATP-dependent Clp protease adapter protein CLPS1 chloroplastic	-	-	-	-	-	GO:0008233//peptidase activity;GO:0051087//chaperone binding	GO:0006508//proteolysis;GO:0030163//protein catabolic process	1
Zm00001d032366	265	390	407	165	97	178	33.09	35.8	36.78	18.16	13.17	17.01	35.2233	16.1133	-1.12828	8.46e-07	4.26e-05	-	-	-	-	-	-	-	-	-	5
Zm00001d010755	1050	1342	2481	601	341	580	19.76	18.28	33.35	9.89	6.84	8.29	23.7967	8.34	-1.51264	8.91e-07	4.48e-05	trehalose-6-phosphate synthase1	trehalose-6-phosphate synthase1	Metabolism;Metabolism	Global and overview maps;Carbohydrate metabolism	ko01100//Metabolic pathways;ko00500//Starch and sucrose metabolism	K16055;K16055	GO:0005737//cytoplasm;GO:0005829//cytosol;GO:0016020//membrane;GO:0016021//integral component of membrane	GO:0003824//catalytic activity;GO:0003825//alpha,alpha-trehalose-phosphate synthase (UDP-forming) activity;GO:0004805//trehalose-phosphatase activity;GO:0016787//hydrolase activity	GO:0005992//trehalose biosynthetic process;GO:0009793//embryo development ending in seed dormancy;GO:0009832//plant-type cell wall biogenesis;GO:0010182//sugar mediated signaling pathway;GO:0016311//dephosphorylation;GO:0051301//cell division;GO:0070413//trehalose metabolism in response to stress	9
Zm00001d021242	282	377	408	165	102	197	17.06	16.77	17.86	8.79	6.71	9.11	17.23	8.20333	-1.07064	9e-07	4.51e-05	-	-	-	-	-	-	GO:0016020//membrane;GO:0016021//integral component of membrane	-	-	5
Zm00001d045538	198	214	302	58	59	127	8.51	6.78	9.43	2.2	2.77	4.17	8.24	3.04667	-1.43541	9.18e-07	4.59e-05	-	Superoxide dismutase	Cellular Processes	Transport and catabolism	ko04146//Peroxisome	K04564	GO:0042644//chloroplast nucleoid	GO:0004784//superoxide dismutase activity;GO:0046872//metal ion binding	GO:0006801//superoxide metabolic process;GO:0019430//removal of superoxide radicals;GO:0055114//oxidation-reduction process	5
Zm00001d037779	2564	2898	3379	612	744	1733	133.04	110.57	126.89	27.99	41.98	68.81	123.5	46.26	-1.41667	9.25e-07	4.61e-05	tonoplast intrinsic protein4	tonoplast intrinsic protein4	-	-	-	-	GO:0005773//vacuole;GO:0005774//vacuolar membrane;GO:0016020//membrane;GO:0016021//integral component of membrane	GO:0015250//water channel activity;GO:0015267//channel activity	GO:0006833//water transport;GO:0055085//transmembrane transport	5
Zm00001d020134	103	125	63	195	345	939	1.5	1.27	0.67	2.36	5.18	10.13	1.14667	5.89	2.36082	9.43e-07	4.69e-05	-	ABC transporter G family member 40	-	-	-	-	GO:0005886//plasma membrane;GO:0016020//membrane;GO:0016021//integral component of membrane	GO:0000166//nucleotide binding;GO:0005524//ATP binding;GO:0016887//ATPase activity;GO:0042626//ATPase activity, coupled to transmembrane movement of substances	GO:0055085//transmembrane transport	8
Zm00001d048667	92	146	114	542	441	228	0.79	0.99	0.73	4.71	4.65	1.52	0.836667	3.62667	2.11592	9.68e-07	4.8e-05	-	Protein kinase domain superfamily protein	-	-	-	-	GO:0005622//intracellular;GO:0016020//membrane;GO:0016021//integral component of membrane	GO:0003676//nucleic acid binding;GO:0003677//DNA binding;GO:0004519//endonuclease activity;GO:0004672//protein kinase activity;GO:0005524//ATP binding;GO:0016301//kinase activity	GO:0006281//DNA repair;GO:0006468//protein phosphorylation;GO:0015074//DNA integration;GO:0016310//phosphorylation;GO:0090305//nucleic acid phosphodiester bond hydrolysis	2
MSTRG.12918	7	10	16	83	46	45	0.64	0.67	1.05	6.66	4.55	3.13	0.786667	4.78	2.60319	9.75e-07	4.83e-05	--	-	-	-	-	-	-	-	-	3
Zm00001d003494	61	50	43	107	155	229	3.71	2.22	1.91	5.77	10.36	10.75	2.61333	8.96	1.77761	9.85e-07	4.87e-05	-	-	-	-	-	-	-	-	-	7
Zm00001d032605	1303	1926	2314	5156	3598	3562	57.49	62.12	73.81	199.15	171.82	119.62	64.4733	163.53	1.34278	9.89e-07	4.88e-05	-	Alpha-galactosidase 2	-	-	-	-	GO:0009505//plant-type cell wall	GO:0003824//catalytic activity;GO:0004553//hydrolase activity, hydrolyzing O-glycosyl compounds;GO:0004557//alpha-galactosidase activity;GO:0016787//hydrolase activity;GO:0016798//hydrolase activity, acting on glycosyl bonds;GO:0052692//raffinose alpha-galactosidase activity	GO:0005975//carbohydrate metabolic process;GO:0008152//metabolic process	4
Zm00001d052792	42	73	121	15	7	19	1	1.28	2.09	0.32	0.18	0.35	1.45667	0.283333	-2.3621	9.94e-07	4.88e-05	-	Putative O-Glycosyl hydrolase superfamily protein	-	-	-	-	GO:0009505//plant-type cell wall	GO:0004553//hydrolase activity, hydrolyzing O-glycosyl compounds;GO:0009044//xylan 1,4-beta-xylosidase activity;GO:0016787//hydrolase activity;GO:0046556//alpha-L-arabinofuranosidase activity	GO:0005975//carbohydrate metabolic process;GO:0031222//arabinan catabolic process;GO:0045493//xylan catabolic process	9
Zm00001d038051	304	392	467	1033	506	1347	13.87	13.15	15.42	41.53	25.1	47.01	14.1467	37.88	1.42097	9.95e-07	4.88e-05	-	Peptide chain release factor PrfB3 chloroplastic	-	-	-	-	GO:0009507//chloroplast;GO:0009570//chloroplast stroma	GO:0003730//mRNA 3'-UTR binding;GO:0003747//translation release factor activity;GO:0043565//sequence-specific DNA binding	GO:0006415//translational termination;GO:0009658//chloroplast organization;GO:0043488//regulation of mRNA stability	10
Zm00001d003280	496	716	619	2086	1366	1161	22.37	22.54	19.07	82.96	57.19	39.52	21.3267	59.89	1.48966	1.01e-06	4.93e-05	-	Probable galactinol--sucrose galactosyltransferase 2	-	-	-	-	-	GO:0016740//transferase activity;GO:0016757//transferase activity, transferring glycosyl groups	-	3
Zm00001d012380	98	117	111	394	716	235	2.89	2.78	2.62	10.42	24.58	5.72	2.76333	13.5733	2.29629	1.01e-06	4.93e-05	-	Phosphatidylinositol:ceramide inositolphosphotransferase 1	-	-	-	-	GO:0005802//trans-Golgi network;GO:0005887//integral component of plasma membrane;GO:0016020//membrane;GO:0016021//integral component of membrane;GO:0030173//integral component of Golgi membrane;GO:0030176//integral component of endoplasmic reticulum membrane	GO:0016740//transferase activity;GO:0033188//sphingomyelin synthase activity;GO:0045140//inositol phosphoceramide synthase activity;GO:0047493//ceramide cholinephosphotransferase activity	GO:0030148//sphingolipid biosynthetic process;GO:0046513//ceramide biosynthetic process	6
Zm00001d006711	20	42	34	293	236	61	1.67	2.58	2.05	21.55	21.53	3.89	2.1	15.6567	2.89832	1.02e-06	4.96e-05	-	Rhodopsin [Source:UniProtKB/TrEMBL;Acc:B6SHT2]	-	-	-	-	GO:0005886//plasma membrane	-	-	2
Zm00001d040340	390	756	975	2478	1280	1914	14.05	20.22	25.76	79.37	50.4	53.36	20.01	61.0433	1.60911	1.03e-06	4.99e-05	-	PQ-loop repeat family protein / transmembrane family protein	-	-	-	-	GO:0016020//membrane;GO:0016021//integral component of membrane	GO:0015174//basic amino acid transmembrane transporter activity	-	3
Zm00001d018891	2489	3214	3417	986	791	1983	53.01	50.31	52.63	18.5	18.32	32.29	51.9833	23.0367	-1.17412	1.04e-06	5.07e-05	chloroplast RNA processing4	chloroplast RNA processing4	Metabolism;Metabolism;Genetic Information Processing	Nucleotide metabolism;Nucleotide metabolism;Folding, sorting and degradation	ko00230//Purine metabolism;ko00240//Pyrimidine metabolism;ko03018//RNA degradation	K00962;K00962;K00962	GO:0005739//mitochondrion;GO:0005829//cytosol;GO:0009507//chloroplast;GO:0009570//chloroplast stroma	GO:0000175//3'-5'-exoribonuclease activity;GO:0003676//nucleic acid binding;GO:0003723//RNA binding;GO:0004654//polyribonucleotide nucleotidyltransferase activity	GO:0000957//mitochondrial RNA catabolic process;GO:0000958//mitochondrial mRNA catabolic process;GO:0000963//mitochondrial RNA processing;GO:0000965//mitochondrial RNA 3'-end processing;GO:0006396//RNA processing;GO:0006401//RNA catabolic process;GO:0006402//mRNA catabolic process;GO:0090503//RNA phosphodiester bond hydrolysis, exonucleolytic	5
Zm00001d017119	1014	1498	1254	2680	2787	2259	40.17	44.14	35.84	103.16	120.87	69.49	40.05	97.84	1.28862	1.06e-06	5.13e-05	-	Glucose-6-phosphate 1-dehydrogenase	Metabolism;Metabolism;Metabolism;Metabolism;Metabolism	Global and overview maps;Global and overview maps;Global and overview maps;Metabolism of other amino acids;Carbohydrate metabolism	ko01100//Metabolic pathways;ko01110//Biosynthesis of secondary metabolites;ko01200//Carbon metabolism;ko00480//Glutathione metabolism;ko00030//Pentose phosphate pathway	K00036;K00036;K00036;K00036;K00036	-	GO:0004345//glucose-6-phosphate dehydrogenase activity;GO:0016491//oxidoreductase activity;GO:0016614//oxidoreductase activity, acting on CH-OH group of donors;GO:0050661//NADP binding	GO:0005975//carbohydrate metabolic process;GO:0006006//glucose metabolic process;GO:0006098//pentose-phosphate shunt;GO:0055114//oxidation-reduction process	4
Zm00001d011486	68	161	366	1387	1244	531	1.91	3.37	7.62	35.51	39.23	11.67	4.3	28.8033	2.74383	1.11e-06	5.38e-05	-	CTP synthase family protein	Metabolism;Metabolism	Global and overview maps;Nucleotide metabolism	ko01100//Metabolic pathways;ko00240//Pyrimidine metabolism	K01937;K01937	-	GO:0000166//nucleotide binding;GO:0003883//CTP synthase activity;GO:0005524//ATP binding;GO:0016874//ligase activity;GO:0042802//identical protein binding	GO:0006221//pyrimidine nucleotide biosynthetic process;GO:0006241//CTP biosynthetic process;GO:0006541//glutamine metabolic process;GO:0019856//pyrimidine nucleobase biosynthetic process;GO:0044210//'de novo' CTP biosynthetic process	2
Zm00001d022032	233	276	192	1056	532	553	13.64	11.88	8.14	54.49	33.87	24.78	11.22	37.7133	1.749	1.16e-06	5.58e-05	ribosome-inactivating protein2	ribosome-inactivating protein2	-	-	-	-	-	GO:0016787//hydrolase activity;GO:0030598//rRNA N-glycosylase activity	GO:0006952//defense response;GO:0009405//pathogenesis;GO:0017148//negative regulation of translation	3
Zm00001d047574	291	241	287	35	30	124	7.59	4.62	5.4	0.97	0.84	2.43	5.87	1.41333	-2.05426	1.17e-06	5.63e-05	WRKY-transcription factor 65	-	-	-	-	-	GO:0005634//nucleus;GO:0016020//membrane;GO:0016021//integral component of membrane	GO:0003677//DNA binding;GO:0003700//transcription factor activity, sequence-specific DNA binding;GO:0043565//sequence-specific DNA binding	GO:0006355//regulation of transcription, DNA-templated	1
Zm00001d035763	260	275	436	96	81	172	4.75	3.76	5.88	1.52	1.59	2.43	4.79667	1.84667	-1.37711	1.19e-06	5.69e-05	-	Protein MEI2-like 1	-	-	-	-	GO:0005634//nucleus;GO:0016607//nuclear speck	GO:0003676//nucleic acid binding;GO:0003723//RNA binding;GO:0016787//hydrolase activity;GO:0046872//metal ion binding	GO:0000381//regulation of alternative mRNA splicing, via spliceosome;GO:0000395//mRNA 5'-splice site recognition;GO:0045292//mRNA cis splicing, via spliceosome	5
Zm00001d018803	236	469	312	842	734	696	7.7	11.25	7.37	24.21	26.04	17.37	8.77333	22.54	1.36129	1.21e-06	5.78e-05	-	Probable inositol transporter 2	-	-	-	-	GO:0005887//integral component of plasma membrane;GO:0016020//membrane;GO:0016021//integral component of membrane	GO:0005215//transporter activity;GO:0005351//sugar:proton symporter activity;GO:0005355//glucose transmembrane transporter activity;GO:0005366//myo-inositol:proton symporter activity;GO:0022857//transmembrane transporter activity	GO:0008643//carbohydrate transport;GO:0008645//hexose transport;GO:0015798//myo-inositol transport;GO:0055085//transmembrane transport	4
Zm00001d041472	21	43	13	116	85	108	0.93	1.4	0.42	4.52	4.09	3.65	0.916667	4.08667	2.15646	1.22e-06	5.82e-05	NAC-transcription factor 108	NAC domain-containing protein 21/22	-	-	-	-	GO:0005634//nucleus	GO:0003677//DNA binding	GO:0006355//regulation of transcription, DNA-templated	4
Zm00001d034183	180	232	183	514	351	411	8.06	7.4	5.76	18.77	16.35	13.37	7.07333	16.1633	1.19226	1.25e-06	5.93e-05	-	clast3-related	-	-	-	-	GO:0000502//proteasome complex;GO:0005634//nucleus;GO:0005829//cytosol	-	GO:0043248//proteasome assembly	4
Zm00001d051001	429	406	493	1188	861	879	19.4	13.51	16.04	47.45	43.23	30.28	16.3167	40.32	1.30515	1.26e-06	5.95e-05	glyceraldehyde-3-phosphate dehydrogenase3	Glyceraldehyde-3-phosphate dehydrogenase 3%2C cytosolic	Metabolism;Metabolism;Metabolism;Metabolism;Metabolism;Metabolism	Global and overview maps;Global and overview maps;Global and overview maps;Global and overview maps;Carbohydrate metabolism;Energy metabolism	ko01100//Metabolic pathways;ko01110//Biosynthesis of secondary metabolites;ko01200//Carbon metabolism;ko01230//Biosynthesis of amino acids;ko00010//Glycolysis / Gluconeogenesis;ko00710//Carbon fixation in photosynthetic organisms	K00134;K00134;K00134;K00134;K00134;K00134	GO:0005737//cytoplasm;GO:0005829//cytosol;GO:0032991//macromolecular complex	GO:0000166//nucleotide binding;GO:0004365//glyceraldehyde-3-phosphate dehydrogenase (NAD+) (phosphorylating) activity;GO:0016491//oxidoreductase activity;GO:0016620//oxidoreductase activity, acting on the aldehyde or oxo group of donors, NAD or NADP as acceptor;GO:0042301//phosphate ion binding;GO:0050661//NADP binding;GO:0051287//NAD binding;GO:0070403//NAD+ binding	GO:0006006//glucose metabolic process;GO:0006096//glycolytic process;GO:0009408//response to heat;GO:0034059//response to anoxia;GO:0055114//oxidation-reduction process	4
Zm00001d024783	360	564	521	1731	1346	873	11.95	13.76	12.51	50.62	48.56	22.16	12.74	40.4467	1.66666	1.27e-06	5.99e-05	bHLH-transcription factor 117	Putative HLH DNA-binding domain superfamily protein	-	-	-	-	GO:0005634//nucleus	GO:0003677//DNA binding;GO:0046983//protein dimerization activity	GO:0080113//regulation of seed growth	2
Zm00001d014445	3526	4851	4951	937	805	2594	212.5	214.97	215.95	49.77	52.75	119.62	214.473	74.0467	-1.53429	1.34e-06	6.27e-05	-	Protein kinase superfamily protein	-	-	-	-	GO:0016020//membrane;GO:0016021//integral component of membrane	GO:0004672//protein kinase activity;GO:0016301//kinase activity	GO:0006468//protein phosphorylation;GO:0016310//phosphorylation;GO:0046467//membrane lipid biosynthetic process;GO:0055072//iron ion homeostasis;GO:1901031//regulation of response to reactive oxygen species	5
Zm00001d039052	27	30	28	79	58	102	0.93	0.76	0.7	2.4	2.17	2.69	0.796667	2.42	1.60296	1.34e-06	6.27e-05	-	Sugar transporter ERD6-like 6	-	-	-	-	GO:0005887//integral component of plasma membrane;GO:0016020//membrane;GO:0016021//integral component of membrane	GO:0005215//transporter activity;GO:0005351//sugar:proton symporter activity;GO:0005355//glucose transmembrane transporter activity;GO:0022857//transmembrane transporter activity	GO:0008643//carbohydrate transport;GO:0008645//hexose transport;GO:0034219//carbohydrate transmembrane transport;GO:0055085//transmembrane transport;GO:1902600//hydrogen ion transmembrane transport	10
Zm00001d047618	55	94	75	225	271	162	7.16	8.99	7.06	25.8	38.34	16.13	7.73667	26.7567	1.79011	1.34e-06	6.27e-05	-	Caltractin	Organismal Systems;Environmental Information Processing;Environmental Information Processing	Environmental adaptation;Signal transduction;Signal transduction	ko04626//Plant-pathogen interaction;ko04016//MAPK signaling pathway - plant;ko04070//Phosphatidylinositol signaling system	K02183;K02183;K02183	GO:0005829//cytosol	GO:0005509//calcium ion binding	GO:0042538//hyperosmotic salinity response	6
Zm00001d031738	1578	1831	2090	591	336	1060	134.82	115.02	129.23	44.5	31.21	69.29	126.357	48.3333	-1.38641	1.38e-06	6.4e-05	photosystemI2	photosystemI2	-	-	-	-	GO:0009507//chloroplast;GO:0009534//chloroplast thylakoid;GO:0009535//chloroplast thylakoid membrane;GO:0009536//plastid;GO:0009543//chloroplast thylakoid lumen;GO:0009579//thylakoid;GO:0031977//thylakoid lumen	GO:0046872//metal ion binding;GO:0047134//protein-disulfide reductase activity	GO:0009561//megagametogenesis;GO:0010027//thylakoid membrane organization;GO:0048564//photosystem I assembly;GO:0055114//oxidation-reduction process	5
Zm00001d045102	33	68	88	236	173	162	0.99	1.51	1.92	6.27	5.67	3.74	1.47333	5.22667	1.82681	1.38e-06	6.4e-05	-	Formin-like protein 18	-	-	-	-	-	-	-	4
Zm00001d038221	32	54	44	68	323	290	1.54	1.92	1.54	2.89	16.94	10.7	1.66667	10.1767	2.61023	1.42e-06	6.56e-05	NAC-transcription factor 20	NAC domain containing protein 32	-	-	-	-	GO:0005634//nucleus	GO:0003677//DNA binding	GO:0006355//regulation of transcription, DNA-templated	7
Zm00001d004977	2378	2977	3049	1122	741	1825	126.55	116.94	118.16	52.64	42.9	75.23	120.55	56.9233	-1.08254	1.42e-06	6.56e-05	-	Cytochrome c-type biogenesis ccda-like chloroplastic protein	-	-	-	-	GO:0009534//chloroplast thylakoid;GO:0016020//membrane;GO:0016021//integral component of membrane	-	GO:0017004//cytochrome complex assembly;GO:0045454//cell redox homeostasis;GO:0055114//oxidation-reduction process	5
Zm00001d007285	14	27	8	36	89	559	0.74	1.05	0.3	1.67	5.1	22.52	0.696667	9.76333	3.80883	1.46e-06	6.73e-05	-	NADP-dependent alkenal double bond reductase P2	-	-	-	-	-	GO:0016491//oxidoreductase activity	GO:0055114//oxidation-reduction process	8
Zm00001d051584	247	271	249	542	458	491	9.85	7.94	7.18	19.04	19.85	14.98	8.32333	17.9567	1.10929	1.51e-06	6.96e-05	-	Ethylene response protein	-	-	-	-	-	GO:0016208//AMP binding	-	4
Zm00001d009631	514	347	359	1015	1168	1077	13.58	6.72	6.87	23.82	33.24	21.52	9.05667	26.1933	1.53215	1.54e-06	7.04e-05	-	CTP synthase family protein	-	-	-	-	-	GO:0000166//nucleotide binding;GO:0003883//CTP synthase activity;GO:0005524//ATP binding;GO:0016874//ligase activity;GO:0042802//identical protein binding	GO:0006221//pyrimidine nucleotide biosynthetic process;GO:0006241//CTP biosynthetic process;GO:0006541//glutamine metabolic process;GO:0019856//pyrimidine nucleobase biosynthetic process;GO:0044210//'de novo' CTP biosynthetic process	7
Zm00001d024821	3	6	8	72	39	26	0.12	0.18	0.23	2.55	1.71	0.76	0.176667	1.67333	3.24362	1.64e-06	7.47e-05	sucrose-phosphatase2	Sucrose-phosphatase 2	Metabolism	Carbohydrate metabolism	ko00500//Starch and sucrose metabolism	K07024	-	GO:0000287//magnesium ion binding;GO:0016787//hydrolase activity;GO:0050307//sucrose-phosphate phosphatase activity	GO:0005986//sucrose biosynthetic process;GO:0016311//dephosphorylation	3
Zm00001d043043	205	197	246	533	326	507	6.99	4.94	6.07	16.02	12.09	13.23	6	13.78	1.19954	1.66e-06	7.53e-05	-	U-box domain-containing protein 16	-	-	-	-	GO:0005634//nucleus;GO:0005737//cytoplasm	GO:0004842//ubiquitin-protein transferase activity;GO:0005515//protein binding	GO:0016567//protein ubiquitination	10
Zm00001d048284	207	301	356	108	51	135	13.04	13.94	16.25	6	3.52	6.51	14.41	5.34333	-1.43126	1.67e-06	7.54e-05	-	YlmG homolog protein 2 chloroplastic	-	-	-	-	GO:0009507//chloroplast;GO:0016020//membrane	-	GO:0010020//chloroplast fission;GO:0010190//cytochrome b6f complex assembly;GO:0090143//nucleoid organization	5
Zm00001d003861	113	254	127	685	942	345	2.52	4.16	2.05	13.44	22.8	5.88	2.91	14.04	2.27045	1.72e-06	7.74e-05	-	Potassium high-affinity transporter	-	-	-	-	GO:0016020//membrane;GO:0016021//integral component of membrane	GO:0015079//potassium ion transmembrane transporter activity	GO:0006811//ion transport;GO:0006813//potassium ion transport;GO:0071805//potassium ion transmembrane transport	6
Zm00001d028272	1020	1128	1248	466	276	688	43.93	35.51	38.95	17.56	12.9	22.74	39.4633	17.7333	-1.15405	1.72e-06	7.74e-05	TATC	Sec-independent protein translocase protein TATC%2C chloroplastic	Genetic Information Processing	Folding, sorting and degradation	ko03060//Protein export	K03118	GO:0009507//chloroplast;GO:0009535//chloroplast thylakoid membrane;GO:0009536//plastid;GO:0009579//thylakoid;GO:0016020//membrane;GO:0016021//integral component of membrane;GO:0033281//TAT protein transport complex	GO:0009977//proton motive force dependent protein transmembrane transporter activity	GO:0015031//protein transport;GO:0043953//protein transport by the Tat complex;GO:0065002//intracellular protein transmembrane transport	5
Zm00001d016665	818	1054	1103	378	314	681	53.83	50.9	52.69	21.91	22.4	34.33	52.4733	26.2133	-1.00128	1.75e-06	7.87e-05	-	Mitochondrial import inner membrane translocase subunit Tim17/Tim22/Tim23 family protein	-	-	-	-	GO:0009706//chloroplast inner membrane;GO:0009941//chloroplast envelope;GO:0016020//membrane;GO:0016021//integral component of membrane;GO:0042721//mitochondrial inner membrane protein insertion complex	GO:0005515//protein binding;GO:0008320//protein transmembrane transporter activity	GO:0045036//protein targeting to chloroplast;GO:0045039//protein import into mitochondrial inner membrane;GO:0071806//protein transmembrane transport	5
Zm00001d031013	387	766	863	2073	1716	1335	10.27	14.77	16.56	50.43	50.61	28.15	13.8667	43.0633	1.63484	1.79e-06	8.01e-05	-	Methylcrotonoyl-CoA carboxylase subunit alpha	Metabolism;Metabolism	Global and overview maps;Amino acid metabolism	ko01100//Metabolic pathways;ko00280//Valine, leucine and isoleucine degradation	K01968;K01968	-	GO:0000166//nucleotide binding;GO:0005524//ATP binding;GO:0016874//ligase activity;GO:0046872//metal ion binding	-	4
Zm00001d020339	163	377	401	1749	1884	539	4.6	7.82	8.18	43.46	57.76	11.63	6.86667	37.6167	2.45369	1.79e-06	8.01e-05	-	glycosyl hydrolase family 81 protein	-	-	-	-	-	GO:0016787//hydrolase activity;GO:0052861//glucan endo-1,3-beta-glucanase activity, C-3 substituted reducing group	-	2
Zm00001d024248	1619	1841	2129	720	460	1175	51.29	42.58	48.61	20.24	15.97	28.15	47.4933	21.4533	-1.14652	1.81e-06	8.08e-05	-	pentatricopeptide repeat*-59040	-	-	-	-	GO:0005634//nucleus;GO:0005737//cytoplasm;GO:0005739//mitochondrion;GO:0009507//chloroplast	GO:0005515//protein binding	-	5
MSTRG.25221	212	261	205	492	467	439	9.14	8.28	6.4	18.71	21.89	14.49	7.94	18.3633	1.20962	1.82e-06	8.09e-05	--	transposase [Zea mays]	-	-	-	-	-	-	-	4
Zm00001d020043	547	671	677	1548	895	1305	22.79	20.58	20.43	56.93	40.58	41.58	21.2667	46.3633	1.12439	1.86e-06	8.26e-05	AP2-EREBP-transcription factor 94	Ethylene-responsive transcription factor ERF117	-	-	-	-	GO:0005634//nucleus	GO:0003677//DNA binding;GO:0003700//transcription factor activity, sequence-specific DNA binding	GO:0006351//transcription, DNA-templated;GO:0006355//regulation of transcription, DNA-templated	10
Zm00001d033711	6	31	26	83	62	125	0.49	1.86	1.53	5.96	5.5	7.8	1.29333	6.42	2.31148	1.93e-06	8.5e-05	-	Basic blue protein	-	-	-	-	GO:0046658//anchored component of plasma membrane	GO:0009055//electron carrier activity	GO:0022900//electron transport chain	10
Zm00001d032481	29	44	57	3	6	10	5.81	6.48	8.27	0.53	1.31	1.53	6.85333	1.12333	-2.60902	1.94e-06	8.5e-05	-	-	-	-	-	-	-	-	GO:0098869//cellular oxidant detoxification	5
Zm00001d006034	128	142	114	282	266	271	4.37	3.31	2.77	7.95	9.54	6.78	3.48333	8.09	1.21567	1.94e-06	8.5e-05	-	DNA binding protein	-	-	-	-	-	GO:0003677//DNA binding;GO:0003680//AT DNA binding	-	4
Zm00001d034072	2360	3105	2556	6342	8041	4958	111.08	107.46	87.07	263.08	411.54	178.57	101.87	284.397	1.48118	2.01e-06	8.75e-05	-	UDP-glucose 6-dehydrogenase	Metabolism;Metabolism;Metabolism;Metabolism	Global and overview maps;Carbohydrate metabolism;Carbohydrate metabolism;Carbohydrate metabolism	ko01100//Metabolic pathways;ko00520//Amino sugar and nucleotide sugar metabolism;ko00040//Pentose and glucuronate interconversions;ko00053//Ascorbate and aldarate metabolism	K00012;K00012;K00012;K00012	GO:0005634//nucleus;GO:0005829//cytosol	GO:0003979//UDP-glucose 6-dehydrogenase activity;GO:0016491//oxidoreductase activity;GO:0016616//oxidoreductase activity, acting on the CH-OH group of donors, NAD or NADP as acceptor;GO:0051287//NAD binding	GO:0006024//glycosaminoglycan biosynthetic process;GO:0055114//oxidation-reduction process	6
Zm00001d021600	650	901	819	1458	1432	1358	20.06	20.41	18.49	40.38	48.17	32.25	19.6533	40.2667	1.03481	2.02e-06	8.75e-05	-	-	-	-	-	-	-	GO:0005096//GTPase activator activity	GO:0043547//positive regulation of GTPase activity	4
Zm00001d021943	3	8	10	37	38	38	0.26	0.5	0.59	2.76	3.45	2.46	0.45	2.89	2.68307	2.07e-06	8.97e-05	-	-	-	-	-	-	GO:0005783//endoplasmic reticulum;GO:0005887//integral component of plasma membrane;GO:0016020//membrane;GO:0016021//integral component of membrane	GO:0005215//transporter activity;GO:0005351//sugar:proton symporter activity;GO:0005355//glucose transmembrane transporter activity;GO:0022857//transmembrane transporter activity	GO:0008645//hexose transport;GO:0034219//carbohydrate transmembrane transport;GO:0055085//transmembrane transport;GO:1902600//hydrogen ion transmembrane transport	4
Zm00001d033288	200	248	261	31	10	90	8.62	7.86	8.15	1.18	0.47	2.97	8.21	1.54	-2.41445	2.11e-06	9.09e-05	-	Pentatricopeptide repeat-containing protein chloroplastic	-	-	-	-	-	GO:0005515//protein binding	GO:0009451//RNA modification	5
Zm00001d018220	556	662	569	2831	2081	1033	40.26	35.25	29.82	180.66	163.85	57.23	35.11	133.913	1.93135	2.18e-06	9.38e-05	glutathione transferase24	glutathione transferase24	Metabolism	Metabolism of other amino acids	ko00480//Glutathione metabolism	K00799	GO:0005737//cytoplasm	GO:0004364//glutathione transferase activity;GO:0005515//protein binding;GO:0016740//transferase activity	GO:0006749//glutathione metabolic process	2
Zm00001d007379	660	1063	1144	2185	2171	1723	56.6	67.03	71.01	165.14	202.44	113.06	64.88	160.213	1.30415	2.19e-06	9.41e-05	-	CASP-like protein 1U2	-	-	-	-	GO:0005886//plasma membrane;GO:0016020//membrane;GO:0016021//integral component of membrane	-	-	6
Zm00001d036440	562	620	765	1304	1273	1167	18.35	14.86	18.21	38.03	45.69	29.44	17.14	37.72	1.13796	2.28e-06	9.76e-05	umc59a	WAT1-related protein	-	-	-	-	GO:0005886//plasma membrane;GO:0016020//membrane;GO:0016021//integral component of membrane	GO:0022857//transmembrane transporter activity	GO:0055085//transmembrane transport	4
Zm00001d035162	290	618	229	1791	1761	827	8.91	13.96	5.09	48.49	58.82	19.44	9.32	42.25	2.18055	2.29e-06	9.78e-05	-	LHT1	-	-	-	-	GO:0005886//plasma membrane;GO:0016020//membrane;GO:0016021//integral component of membrane	GO:0015171//amino acid transmembrane transporter activity	GO:0003333//amino acid transmembrane transport	2
Zm00001d008610	1462	1327	1457	220	200	755	84.37	56.31	60.85	11.19	12.55	33.34	67.1767	19.0267	-1.81994	2.34e-06	9.99e-05	-	Mitochondrial glycoprotein family protein	-	-	-	-	GO:0005739//mitochondrion;GO:0005759//mitochondrial matrix	GO:0003729//mRNA binding;GO:0008494//translation activator activity;GO:0097177//mitochondrial ribosome binding	GO:0070131//positive regulation of mitochondrial translation	1
Zm00001d040205	169	168	187	544	640	337	5.69	4.16	4.56	16.15	23.45	8.69	4.80333	16.0967	1.74465	2.38e-06	0.000101245	-	Non-specific phospholipase C6	Metabolism;Metabolism;Metabolism;Metabolism;Metabolism	Global and overview maps;Global and overview maps;Lipid metabolism;Carbohydrate metabolism;Lipid metabolism	ko01100//Metabolic pathways;ko01110//Biosynthesis of secondary metabolites;ko00564//Glycerophospholipid metabolism;ko00562//Inositol phosphate metabolism;ko00565//Ether lipid metabolism	K01114;K01114;K01114;K01114;K01114	-	GO:0003824//catalytic activity;GO:0003993//acid phosphatase activity;GO:0016788//hydrolase activity, acting on ester bonds	GO:0009395//phospholipid catabolic process	6
Zm00001d047480	4	17	16	195	147	23	0.09	0.27	0.25	3.71	3.45	0.38	0.203333	2.51333	3.62768	2.45e-06	0.000103592	-	Beta-amylase [Source:UniProtKB/TrEMBL;Acc:A0A1D6PAC1]	-	-	-	-	-	GO:0016161//beta-amylase activity;GO:0016787//hydrolase activity;GO:0016798//hydrolase activity, acting on glycosyl bonds	GO:0000272//polysaccharide catabolic process;GO:0005975//carbohydrate metabolic process;GO:0008152//metabolic process	2
Zm00001d013751	2820	4122	3489	8322	10669	6305	125.69	134.71	112.48	325.59	514.13	215.13	124.293	351.617	1.50025	2.45e-06	0.000103592	-	UDP-arabinopyranose mutase 3	Metabolism	Carbohydrate metabolism	ko00520//Amino sugar and nucleotide sugar metabolism	K13379	GO:0005576//extracellular region;GO:0005618//cell wall;GO:0005794//Golgi apparatus;GO:0005829//cytosol;GO:0009506//plasmodesma;GO:0016020//membrane;GO:0016021//integral component of membrane;GO:0030054//cell junction	GO:0016853//isomerase activity;GO:0016866//intramolecular transferase activity;GO:0052691//UDP-arabinopyranose mutase activity	GO:0009832//plant-type cell wall biogenesis;GO:0030244//cellulose biosynthetic process;GO:0033356//UDP-L-arabinose metabolic process;GO:0071555//cell wall organization;GO:0071669//plant-type cell wall organization or biogenesis	6
Zm00001d033391	165	138	261	675	310	620	7.94	4.88	9.09	28.61	16.21	22.82	7.30333	22.5467	1.62629	2.46e-06	0.000103708	-	-	-	-	-	-	-	-	-	10
Zm00001d040171	451	507	386	138	67	227	27.16	22.45	16.82	7.32	4.39	10.46	22.1433	7.39	-1.58323	2.46e-06	0.000103708	-	-	-	-	-	-	-	-	-	1
Zm00001d012178	282	318	354	91	49	172	14.54	12.06	13.21	4.14	2.75	6.79	13.27	4.56	-1.54106	2.5e-06	0.000105293	-	Rhodanese-like domain-containing protein 4A chloroplastic	-	-	-	-	GO:0009507//chloroplast;GO:0009535//chloroplast thylakoid membrane;GO:0016020//membrane;GO:0016021//integral component of membrane	-	-	5
Zm00001d025753	2	4	5	14	31	105	0.11	0.17	0.21	0.7	1.92	4.57	0.163333	2.39667	3.87514	2.51e-06	0.000105293	chitinase B1	chitinase B1	-	-	-	-	-	GO:0004568//chitinase activity;GO:0008061//chitin binding;GO:0016787//hydrolase activity;GO:0016798//hydrolase activity, acting on glycosyl bonds	GO:0000272//polysaccharide catabolic process;GO:0005975//carbohydrate metabolic process;GO:0006032//chitin catabolic process;GO:0006952//defense response;GO:0008152//metabolic process;GO:0016998//cell wall macromolecule catabolic process	8
Zm00001d035308	276	297	272	469	534	573	13.99	11.07	9.98	20.95	29.43	22.22	11.68	24.2	1.05097	2.53e-06	0.000106073	-	Protein DOWNY MILDEW RESISTANCE 6	-	-	-	-	-	GO:0016491//oxidoreductase activity;GO:0046872//metal ion binding;GO:0051213//dioxygenase activity	GO:0055114//oxidation-reduction process	7
Zm00001d018229	44	38	12	145	106	181	3.76	2.39	0.74	10.92	9.85	11.83	2.29667	10.8667	2.2423	2.57e-06	0.000107468	-	Adenine nucleotide alpha hydrolases-like superfamily protein	-	-	-	-	GO:0005737//cytoplasm;GO:0005886//plasma membrane	GO:0016787//hydrolase activity;GO:0043621//protein self-association	-	10
Zm00001d013725	1363	914	746	165	113	456	55.89	27.28	22.26	5.99	4.96	14.3	35.1433	8.41667	-2.06193	2.63e-06	0.000109567	gibberellin 20-oxidase4	gibberellin 20-oxidase4	-	-	-	-	-	GO:0016491//oxidoreductase activity;GO:0046872//metal ion binding;GO:0051213//dioxygenase activity	GO:0055114//oxidation-reduction process	1
Zm00001d018342	55	192	161	1293	823	228	1.21	3.1	2.56	25.05	19.66	3.83	2.29	16.18	2.82079	2.68e-06	0.000111528	trehalose-6-phosphate synthase11	trehalose-6-phosphate synthase11	Metabolism;Metabolism	Global and overview maps;Carbohydrate metabolism	ko01100//Metabolic pathways;ko00500//Starch and sucrose metabolism	K16055;K16055	GO:0005737//cytoplasm;GO:0005829//cytosol	GO:0003824//catalytic activity;GO:0003825//alpha,alpha-trehalose-phosphate synthase (UDP-forming) activity	GO:0005992//trehalose biosynthetic process;GO:0016311//dephosphorylation;GO:0070413//trehalose metabolism in response to stress	2
Zm00001d021949	17	16	9	50	42	91	0.5	0.35	0.19	1.27	1.35	2.05	0.346667	1.55667	2.16684	2.72e-06	0.000112923	-	BTB/POZ domain-containing protein	-	-	-	-	-	-	-	10
MSTRG.15191	463	1061	1988	161	197	423	34.52	58.17	107.27	10.58	15.97	24.13	66.6533	16.8933	-1.98022	2.77e-06	0.000114699	--	unknown [Zea mays]	-	-	-	-	-	-	-	9
Zm00001d032116	13	22	21	86	120	49	0.21	0.26	0.37	1.22	2.09	0.6	0.28	1.30333	2.21871	2.83e-06	0.000116742	-	Leucine-rich repeat receptor-like protein kinase PEPR1	-	-	-	-	GO:0005886//plasma membrane;GO:0009506//plasmodesma;GO:0016020//membrane;GO:0016021//integral component of membrane	GO:0000166//nucleotide binding;GO:0004672//protein kinase activity;GO:0004674//protein serine/threonine kinase activity;GO:0005515//protein binding;GO:0005524//ATP binding;GO:0016301//kinase activity;GO:0016740//transferase activity	GO:0006468//protein phosphorylation;GO:0016310//phosphorylation;GO:0046777//protein autophosphorylation	6
Zm00001d039456	1792	2060	2137	716	383	1178	49.68	41.99	42.88	17.49	11.55	24.99	44.85	18.01	-1.31631	2.85e-06	0.000117644	-	RAP	-	-	-	-	GO:0009507//chloroplast;GO:0042646//plastid nucleoid	GO:0003723//RNA binding	GO:1901259//chloroplast rRNA processing	5
Zm00001d050153	46	55	148	15	6	16	1.83	1.12	3.04	0.37	0.19	0.39	1.99667	0.316667	-2.65656	2.91e-06	0.000119632	-	Reticulon-like protein B21	-	-	-	-	GO:0005783//endoplasmic reticulum;GO:0005789//endoplasmic reticulum membrane;GO:0016020//membrane;GO:0016021//integral component of membrane	-	-	9
Zm00001d025508	1	0	2	33	28	18	0.1	0	0.15	3.02	3.16	1.43	0.0833333	2.53667	4.9279	2.92e-06	0.00011983	-	Class IV heat shock protein	-	-	-	-	GO:0005783//endoplasmic reticulum	GO:0043621//protein self-association;GO:0051082//unfolded protein binding	GO:0000302//response to reactive oxygen species;GO:0006457//protein folding;GO:0009408//response to heat;GO:0009651//response to salt stress;GO:0042542//response to hydrogen peroxide;GO:0051259//protein oligomerization	4
MSTRG.6396	39	35	31	139	73	114	2.12	1.39	1.18	6.91	4.34	4.54	1.56333	5.26333	1.75135	2.92e-06	0.00011983	--	uncharacterized protein LOC103648407 [Zea mays]	-	-	-	-	-	-	-	10
Zm00001d034852	941	771	732	207	154	453	55.15	33.22	31.05	10.69	9.81	20.31	39.8067	13.6033	-1.54905	2.96e-06	0.000120954	-	F3H9.20 protein	-	-	-	-	GO:0009507//chloroplast;GO:0016020//membrane;GO:0016021//integral component of membrane	-	-	1
Zm00001d018701	23	26	14	55	65	107	0.88	0.73	0.39	1.85	2.7	3.13	0.666667	2.56	1.94111	2.98e-06	0.00012162	-	Galactoside 2-alpha-L-fucosyltransferase	-	-	-	-	GO:0005794//Golgi apparatus;GO:0016020//membrane;GO:0016021//integral component of membrane	GO:0008107//galactoside 2-alpha-L-fucosyltransferase activity;GO:0008417//fucosyltransferase activity;GO:0016740//transferase activity;GO:0016757//transferase activity, transferring glycosyl groups	GO:0009969//xyloglucan biosynthetic process;GO:0036065//fucosylation;GO:0042546//cell wall biogenesis	7
Zm00001d005783	439	629	438	2219	1899	858	9.55	10.06	6.89	42.72	44.95	14.28	8.83333	33.9833	1.9438	3.03e-06	0.000123472	-	Glutamate receptor 2.7	-	-	-	-	GO:0005886//plasma membrane;GO:0016020//membrane;GO:0016021//integral component of membrane	GO:0004970//ionotropic glutamate receptor activity;GO:0015276//ligand-gated ion channel activity	GO:0006811//ion transport;GO:0034220//ion transmembrane transport	2
Zm00001d050404	225	533	415	110	60	184	9.66	16.33	12.87	4.34	3.09	6.22	12.9533	4.55	-1.50938	3.07e-06	0.000124499	G2-like-transcription factor 49	G2-like transcription factor	-	-	-	-	-	-	-	5
Zm00001d043771	320	323	580	144	107	201	10.29	7.64	13.54	4.16	3.74	4.95	10.49	4.28333	-1.29221	3.07e-06	0.000124499	-	Putative phosphoethanolamine N-methyltransferase	Metabolism	Lipid metabolism	ko00564//Glycerophospholipid metabolism	K05929	-	GO:0000234//phosphoethanolamine N-methyltransferase activity;GO:0008168//methyltransferase activity;GO:0016740//transferase activity	GO:0006656//phosphatidylcholine biosynthetic process;GO:0032259//methylation	9
Zm00001d022529	41	96	98	223	142	227	1.72	2.97	2.98	8.26	6.49	7.3	2.55667	7.35	1.52348	3.13e-06	0.000127061	-	alpha/beta-Hydrolases superfamily protein	-	-	-	-	GO:0016020//membrane;GO:0016021//integral component of membrane	GO:0016787//hydrolase activity	-	10
Zm00001d024843	376	792	611	3073	3049	932	27.04	41.85	31.77	194.67	238.29	51.27	33.5533	161.41	2.2662	3.22e-06	0.000129877	1-aminocyclopropane-1-carboxylate oxidase15	1-aminocyclopropane-1-carboxylate oxidase15	Metabolism;Metabolism;Metabolism	Global and overview maps;Global and overview maps;Amino acid metabolism	ko01100//Metabolic pathways;ko01110//Biosynthesis of secondary metabolites;ko00270//Cysteine and methionine metabolism	K05933;K05933;K05933	-	GO:0016491//oxidoreductase activity;GO:0046872//metal ion binding;GO:0051213//dioxygenase activity	GO:0055114//oxidation-reduction process	2
Zm00001d047548	10	8	8	56	37	37	1.3	0.81	0.74	6.8	5.48	3.88	0.95	5.38667	2.50339	3.27e-06	0.000130875	18 kda heat shock protein18a	17.0 kDa class II heat shock protein	Genetic Information Processing	Folding, sorting and degradation	ko04141//Protein processing in endoplasmic reticulum	K13993	GO:0005737//cytoplasm	GO:0043621//protein self-association;GO:0051082//unfolded protein binding	GO:0000302//response to reactive oxygen species;GO:0006457//protein folding;GO:0009408//response to heat;GO:0009651//response to salt stress;GO:0042542//response to hydrogen peroxide;GO:0051259//protein oligomerization	4
Zm00001d047553	10	8	8	56	37	37	1.3	0.81	0.74	6.8	5.48	3.88	0.95	5.38667	2.50339	3.27e-06	0.000130875	HSP18	18 kda heat shock protein18a	Genetic Information Processing	Folding, sorting and degradation	ko04141//Protein processing in endoplasmic reticulum	K13993	GO:0005737//cytoplasm	GO:0043621//protein self-association;GO:0051082//unfolded protein binding	GO:0000302//response to reactive oxygen species;GO:0006457//protein folding;GO:0009408//response to heat;GO:0009651//response to salt stress;GO:0042542//response to hydrogen peroxide;GO:0051259//protein oligomerization	4
Zm00001d051420	1332	902	1149	2348	2386	2847	65.64	32.81	41.05	102.1	127.93	107.4	46.5	112.477	1.27432	3.31e-06	0.000132322	-	dehydrin3	-	-	-	-	GO:0005829//cytosol;GO:0016020//membrane	-	GO:0009414//response to water deprivation;GO:0009415//response to water;GO:0009631//cold acclimation;GO:0009737//response to abscisic acid	7
Zm00001d008548	15	24	50	62	132	268	1.75	2.06	4.22	6.38	16.75	23.93	2.67667	15.6867	2.55103	3.4e-06	0.0001357	wound induced protein1	Bowman-Birk type wound-induced proteinase inhibitor WIP1	-	-	-	-	GO:0005576//extracellular region	GO:0004867//serine-type endopeptidase inhibitor activity;GO:0008233//peptidase activity;GO:0030414//peptidase inhibitor activity	GO:0006508//proteolysis;GO:0010466//negative regulation of peptidase activity;GO:0010951//negative regulation of endopeptidase activity	8
Zm00001d023768	44	63	16	87	222	551	2.59	2.72	0.68	4.51	14.2	24.79	1.99667	14.5	2.86039	3.43e-06	0.000136802	-	Delta(12)-fatty-acid desaturase	-	-	-	-	GO:0016020//membrane;GO:0016021//integral component of membrane	GO:0016717//oxidoreductase activity, acting on paired donors, with oxidation of a pair of donors resulting in the reduction of molecular oxygen to two molecules of water	GO:0006629//lipid metabolic process;GO:0055114//oxidation-reduction process	8
Zm00001d021363	205	482	359	117	71	166	9.67	16.6	11.66	4.57	3.5	6.14	12.6433	4.73667	-1.41643	3.57e-06	0.00014162	-	SNARE associated Golgi protein family	-	-	-	-	GO:0016020//membrane;GO:0016021//integral component of membrane	-	-	5
Zm00001d047744	2	6	7	71	51	18	0.1	0.21	0.25	3.03	2.69	0.67	0.186667	2.13	3.51232	3.6e-06	0.00014261	-	jasmonate-regulated gene 21	-	-	-	-	-	GO:0016491//oxidoreductase activity;GO:0046872//metal ion binding;GO:0051213//dioxygenase activity	GO:0055114//oxidation-reduction process	2
Zm00001d051288	40	69	59	135	134	125	2.31	2.93	2.47	6.87	8.42	5.52	2.57	6.93667	1.43247	3.62e-06	0.000143158	-	Vesicle-associated protein 1-1	-	-	-	-	GO:0005789//endoplasmic reticulum membrane;GO:0005886//plasma membrane;GO:0016020//membrane;GO:0016021//integral component of membrane	-	GO:0090158//endoplasmic reticulum membrane organization	4
Zm00001d044513	4514	6554	7750	2141	1542	3997	119.88	129.31	150.47	50.89	45.13	81.76	133.22	59.26	-1.16868	3.63e-06	0.000143158	-	Ascorbate transporter chloroplastic	-	-	-	-	GO:0005887//integral component of plasma membrane;GO:0009536//plastid;GO:0016020//membrane;GO:0016021//integral component of membrane	GO:0005315//inorganic phosphate transmembrane transporter activity	GO:0055085//transmembrane transport	5
Zm00001d054043	3060	4494	4674	10839	8335	6968	85.19	91.97	94.33	267.14	252.76	148.48	90.4967	222.793	1.29977	3.64e-06	0.000143158	Binding protein homolog2	Binding protein homolog2	-	-	-	-	GO:0005634//nucleus;GO:0005737//cytoplasm;GO:0005783//endoplasmic reticulum;GO:0005788//endoplasmic reticulum lumen;GO:0016020//membrane;GO:0034663//endoplasmic reticulum chaperone complex	GO:0000166//nucleotide binding;GO:0005524//ATP binding;GO:0016887//ATPase activity;GO:0031072//heat shock protein binding;GO:0042623//ATPase activity, coupled;GO:0044183//protein binding involved in protein folding;GO:0051082//unfolded protein binding;GO:0051787//misfolded protein binding	GO:0006986//response to unfolded protein;GO:0030433//ER-associated ubiquitin-dependent protein catabolic process;GO:0030968//endoplasmic reticulum unfolded protein response;GO:0034605//cellular response to heat;GO:0034620//cellular response to unfolded protein;GO:0042026//protein refolding;GO:0051085//chaperone mediated protein folding requiring cofactor	2
Zm00001d027900	19	20	17	168	85	47	1.08	0.84	0.7	8.42	5.26	2.05	0.873333	5.24333	2.58588	3.65e-06	0.000143426	ZIM-transcription factor 27	Protein TIFY 10B	-	-	-	-	GO:0005634//nucleus	-	GO:0009611//response to wounding;GO:0031347//regulation of defense response;GO:2000022//regulation of jasmonic acid mediated signaling pathway	3
Zm00001d022229	379	766	800	284	190	247	22.29	33.12	34.05	14.72	12.15	11.11	29.82	12.66	-1.236	3.72e-06	0.000145383	-	Malate dehydrogenase chloroplastic	Metabolism;Metabolism;Metabolism;Metabolism;Metabolism;Metabolism;Metabolism;Metabolism	Global and overview maps;Global and overview maps;Global and overview maps;Amino acid metabolism;Carbohydrate metabolism;Carbohydrate metabolism;Carbohydrate metabolism;Energy metabolism	ko01100//Metabolic pathways;ko01110//Biosynthesis of secondary metabolites;ko01200//Carbon metabolism;ko00270//Cysteine and methionine metabolism;ko00620//Pyruvate metabolism;ko00020//Citrate cycle (TCA cycle);ko00630//Glyoxylate and dicarboxylate metabolism;ko00710//Carbon fixation in photosynthetic organisms	K00026;K00026;K00026;K00026;K00026;K00026;K00026;K00026	GO:0005737//cytoplasm;GO:0005739//mitochondrion	GO:0003824//catalytic activity;GO:0016491//oxidoreductase activity;GO:0016616//oxidoreductase activity, acting on the CH-OH group of donors, NAD or NADP as acceptor;GO:0030060//L-malate dehydrogenase activity	GO:0005975//carbohydrate metabolic process;GO:0006099//tricarboxylic acid cycle;GO:0019752//carboxylic acid metabolic process;GO:0055114//oxidation-reduction process	9
Zm00001d053150	260	313	296	65	56	169	6.66	5.57	5.52	1.36	1.54	3.13	5.91667	2.01	-1.55759	3.74e-06	0.000145949	-	Putative HLH DNA-binding domain superfamily protein	-	-	-	-	GO:0005634//nucleus;GO:0016020//membrane;GO:0016021//integral component of membrane	GO:0003677//DNA binding;GO:0003700//transcription factor activity, sequence-specific DNA binding;GO:0046983//protein dimerization activity	GO:0048364//root development	1
Zm00001d031729	199	266	299	66	51	148	9.53	9.36	10.36	2.78	2.65	5.42	9.75	3.61667	-1.43074	3.81e-06	0.000148448	-	TraB family protein	-	-	-	-	-	-	-	5
Zm00001d015239	3228	3279	3351	1146	851	2172	87.9	65.58	65.75	27.59	24.99	45.11	73.0767	32.5633	-1.16616	3.85e-06	0.00014966	-	Camelliol C synthase	-	-	-	-	GO:0005811//lipid particle	GO:0000250//lanosterol synthase activity;GO:0016853//isomerase activity;GO:0016866//intramolecular transferase activity;GO:0042300//beta-amyrin synthase activity	GO:0016104//triterpenoid biosynthetic process	1
Zm00001d036951	201	208	301	409	371	524	20.14	15.32	21.82	36.11	40.41	40.17	19.0933	38.8967	1.02658	3.85e-06	0.00014966	glutathione transferase19	glutathione transferase19	-	-	-	-	GO:0005737//cytoplasm	GO:0004364//glutathione transferase activity;GO:0005515//protein binding;GO:0016740//transferase activity	GO:0006749//glutathione metabolic process	10
Zm00001d020714	17	34	17	69	83	74	0.69	1.02	0.5	2.47	3.67	2.3	0.736667	2.81333	1.9332	3.99e-06	0.000154509	HSF-transcription factor 21	Heat shock factor protein 4	-	-	-	-	GO:0005634//nucleus	GO:0000978//RNA polymerase II core promoter proximal region sequence-specific DNA binding;GO:0003677//DNA binding;GO:0003700//transcription factor activity, sequence-specific DNA binding;GO:0043565//sequence-specific DNA binding	GO:0006355//regulation of transcription, DNA-templated;GO:0034605//cellular response to heat;GO:0061408//positive regulation of transcription from RNA polymerase II promoter in response to heat stress	7
Zm00001d045359	306	482	351	1078	1350	692	13.61	15.75	11.3	42.28	65.4	23.59	13.5533	43.7567	1.69086	4.1e-06	0.000158109	-	Mitogen-activated protein kinase kinase 2	-	-	-	-	GO:0005737//cytoplasm	GO:0000166//nucleotide binding;GO:0004672//protein kinase activity;GO:0004674//protein serine/threonine kinase activity;GO:0005524//ATP binding;GO:0016301//kinase activity	GO:0006468//protein phosphorylation;GO:0016310//phosphorylation;GO:0023014//signal transduction by protein phosphorylation;GO:0032147//activation of protein kinase activity	6
Zm00001d013849	9	9	15	171	76	25	0.19	0.18	0.24	3.4	1.72	0.4	0.203333	1.84	3.17779	4.16e-06	0.000160303	Trihelix-transcription factor 19	Trihelix transcription factor GT-2	-	-	-	-	GO:0005634//nucleus	GO:0003700//transcription factor activity, sequence-specific DNA binding;GO:0043565//sequence-specific DNA binding	-	3
Zm00001d035321	357	417	418	124	99	255	27.4	23.53	23.22	8.39	8.26	14.97	24.7167	10.54	-1.22961	4.32e-06	0.000165865	-	SWIB/MDM2 domain superfamily protein	-	-	-	-	-	GO:0005515//protein binding	-	1
Zm00001d015400	371	696	719	266	170	302	11.79	16.93	17.17	8.07	5.84	7.22	15.2967	7.04333	-1.11889	4.37e-06	0.000167269	-	S-adenosyl-L-methionine-dependent methyltransferases superfamily protein	-	-	-	-	GO:0005886//plasma membrane;GO:0016020//membrane;GO:0016021//integral component of membrane	GO:0003723//RNA binding;GO:0008168//methyltransferase activity;GO:0016740//transferase activity	GO:0032259//methylation	5
Zm00001d021726	52	46	24	139	195	128	1.31	0.82	0.44	3.12	5.33	2.48	0.856667	3.64333	2.08845	4.39e-06	0.000167876	-	G-type lectin S-receptor-like serine/threonine-protein kinase B120	-	-	-	-	GO:0005886//plasma membrane;GO:0016020//membrane;GO:0016021//integral component of membrane	GO:0000166//nucleotide binding;GO:0004672//protein kinase activity;GO:0004674//protein serine/threonine kinase activity;GO:0005524//ATP binding;GO:0016301//kinase activity;GO:0016740//transferase activity;GO:0030246//carbohydrate binding	GO:0006468//protein phosphorylation;GO:0016310//phosphorylation;GO:0048544//recognition of pollen	6
Zm00001d004804	103	161	176	765	786	229	3.15	3.75	4.16	21.36	26.55	5.41	3.68667	17.7733	2.26933	4.46e-06	0.000170156	-	Alkaline/neutral invertase CINV2	-	-	-	-	GO:0005829//cytosol	GO:0003824//catalytic activity;GO:0004575//sucrose alpha-glucosidase activity;GO:0033926//glycopeptide alpha-N-acetylgalactosaminidase activity	GO:0005987//sucrose catabolic process	2
Zm00001d025656	230	273	287	74	56	159	5.53	4.82	4.99	1.57	1.46	2.92	5.11333	1.98333	-1.36634	4.47e-06	0.000170171	-	Tetratricopeptide repeat (TPR)-like superfamily protein	-	-	-	-	GO:0009507//chloroplast	GO:0005515//protein binding;GO:0008270//zinc ion binding	GO:0009451//RNA modification;GO:0031425//chloroplast RNA processing	5
Zm00001d042050	7796	15858	20507	6061	3113	5139	333.24	498.42	634.41	228.32	144.69	168.08	488.69	180.363	-1.43801	4.48e-06	0.000170238	-	Protein RETICULATA-RELATED 4 chloroplastic	-	-	-	-	-	-	-	9
Zm00001d031934	5	13	12	173	78	21	0.29	0.56	0.51	8.97	4.99	0.95	0.453333	4.97	3.4546	4.49e-06	0.000170528	-	Chlorophyllase-1	-	-	-	-	GO:0016020//membrane;GO:0016021//integral component of membrane	GO:0047746//chlorophyllase activity	GO:0015996//chlorophyll catabolic process	3
Zm00001d048705	3002	3467	8011	1478	1335	1799	109.95	93.29	212.33	47.67	53.12	50.38	138.523	50.39	-1.45892	4.51e-06	0.000170709	benzoxazinone synthesis5	benzoxazinone synthesis5	Metabolism;Metabolism	Global and overview maps;Biosynthesis of other secondary metabolites	ko01110//Biosynthesis of secondary metabolites;ko00402//Benzoxazinoid biosynthesis	K13226;K13226	GO:0016020//membrane;GO:0016021//integral component of membrane	GO:0004497//monooxygenase activity;GO:0005506//iron ion binding;GO:0016491//oxidoreductase activity;GO:0016705//oxidoreductase activity, acting on paired donors, with incorporation or reduction of molecular oxygen;GO:0016709//oxidoreductase activity, acting on paired donors, with incorporation or reduction of molecular oxygen, NAD(P)H as one donor, and incorporation of one atom of oxygen;GO:00200…	GO:0055114//oxidation-reduction process	9
Zm00001d009112	18	51	37	280	198	68	1.94	4.04	2.88	26.56	23.17	5.6	2.95333	18.4433	2.64268	4.52e-06	0.000170856	-	cAMP-regulated phosphoprotein 19-related protein	-	-	-	-	-	-	-	2
Zm00001d032103	224	564	341	1520	999	769	7.11	13.17	7.84	42.54	34.49	18.68	9.37333	31.9033	1.76707	4.64e-06	0.000174742	GRMZM2G048522	4-coumarate--CoA ligase 1	-	-	-	-	-	GO:0003824//catalytic activity;GO:0016874//ligase activity	-	3
Zm00001d028549	432	582	707	265	160	332	29.75	29.31	34.97	16.05	12.07	17.13	31.3433	15.0833	-1.0552	4.65e-06	0.000174742	-	Cysteine proteinases superfamily protein	-	-	-	-	GO:0005829//cytosol;GO:0016020//membrane;GO:0016021//integral component of membrane	GO:0004843//thiol-dependent ubiquitin-specific protease activity;GO:0101005//ubiquitinyl hydrolase activity;GO:1904265//ubiquitin-specific protease activity involved in negative regulation of retrograde protein transport, ER to cytosol	GO:0016579//protein deubiquitination;GO:0030433//ER-associated ubiquitin-dependent protein catabolic process;GO:0030968//endoplasmic reticulum unfolded protein response	5
Zm00001d028984	351	429	432	152	124	273	15.14	13.6	13.48	5.78	5.81	9.01	14.0733	6.86667	-1.03528	4.68e-06	0.000175701	G2-like-transcription factor 26	Myb-related protein 2	-	-	-	-	GO:0005634//nucleus	GO:0003677//DNA binding	-	5
Zm00001d031222	335	389	219	851	1101	706	14.36	12.26	6.8	32.16	51.33	23.16	11.14	35.55	1.6741	4.69e-06	0.00017583	-	Cell Division Protein AAA ATPase family	-	-	-	-	GO:0016020//membrane;GO:0016021//integral component of membrane	GO:0000166//nucleotide binding;GO:0005524//ATP binding	GO:0051301//cell division	6
Zm00001d024258	277	322	260	678	456	579	19.48	16.65	13.23	42.01	34.86	31.15	16.4533	36.0067	1.12988	4.74e-06	0.000177514	-	Probable 2-oxoacid dependent dioxygenase	-	-	-	-	-	GO:0016491//oxidoreductase activity;GO:0046872//metal ion binding;GO:0051213//dioxygenase activity	GO:0055114//oxidation-reduction process	4
Zm00001d049662	429	433	408	905	706	807	17.9	13.28	12.33	33.28	32.06	25.77	14.5033	30.37	1.06626	4.77e-06	0.000178105	-	glycine-rich protein	-	-	-	-	-	-	-	4
Zm00001d017751	946	1241	1264	337	254	743	13.53	13.05	13.08	4.25	3.95	8.13	13.22	5.44333	-1.28016	4.81e-06	0.000179406	organelle transcript processing51	Pentatricopeptide repeat-containing protein chloroplastic	-	-	-	-	-	GO:0004519//endonuclease activity;GO:0005515//protein binding	GO:0000373//Group II intron splicing;GO:0045292//mRNA cis splicing, via spliceosome;GO:0048564//photosystem I assembly;GO:0090305//nucleic acid phosphodiester bond hydrolysis	5
Zm00001d017425	196	293	135	477	552	542	20.61	22.65	10.27	44.2	63.11	43.6	17.8433	50.3033	1.49527	4.86e-06	0.00018092	-	Cytochrome b5	-	-	-	-	GO:0016020//membrane;GO:0016021//integral component of membrane	GO:0020037//heme binding;GO:0046872//metal ion binding	-	7
Zm00001d043195	749	931	1082	1974	1772	1561	28.17	25.75	29.45	65.43	72.46	44.92	27.79	60.9367	1.13274	5e-06	0.000185996	-	Metacaspase-6	-	-	-	-	-	-	-	4
Zm00001d010259	763	771	897	269	172	502	9.63	7.15	8.19	2.99	2.36	4.85	8.32333	3.4	-1.29163	5.03e-06	0.000186433	-	Thioredoxin superfamily protein	-	-	-	-	GO:0009570//chloroplast stroma	-	GO:0006355//regulation of transcription, DNA-templated;GO:0009658//chloroplast organization	1
Zm00001d050716	177	255	253	988	757	381	4.74	5.04	4.89	23.75	22.46	7.82	4.89	18.01	1.88089	5.04e-06	0.000186433	-	Alkaline/neutral invertase CINV2	-	-	-	-	GO:0005829//cytosol;GO:0005874//microtubule	GO:0003824//catalytic activity;GO:0004575//sucrose alpha-glucosidase activity;GO:0005200//structural constituent of cytoskeleton;GO:0005525//GTP binding;GO:0033926//glycopeptide alpha-N-acetylgalactosaminidase activity	GO:0005987//sucrose catabolic process;GO:0007010//cytoskeleton organization;GO:0007017//microtubule-based process	2
Zm00001d008498	116	202	104	372	339	315	6.82	8.73	4.43	19.28	21.68	14.17	6.66	18.3767	1.46428	5.04e-06	0.000186433	-	alanine-tRNA ligases;nucleic acid binding;ligases forming aminoacyl-tRNA and related compounds;nucleotide binding;ATP binding	-	-	-	-	-	GO:0000166//nucleotide binding;GO:0002196//Ser-tRNA(Ala) hydrolase activity;GO:0003676//nucleic acid binding;GO:0004812//aminoacyl-tRNA ligase activity;GO:0004813//alanine-tRNA ligase activity;GO:0005524//ATP binding;GO:0016874//ligase activity	GO:0006419//alanyl-tRNA aminoacylation;GO:0006450//regulation of translational fidelity	4
Zm00001d037687	32	48	12	117	133	126	1.74	1.92	0.47	5.62	7.88	5.26	1.37667	6.25333	2.18345	5.09e-06	0.000187807	derlin3	derlin3	Genetic Information Processing	Folding, sorting and degradation	ko04141//Protein processing in endoplasmic reticulum	K13989	GO:0000839//Hrd1p ubiquitin ligase ERAD-L complex;GO:0005783//endoplasmic reticulum;GO:0005789//endoplasmic reticulum membrane;GO:0016020//membrane;GO:0016021//integral component of membrane;GO:0030176//integral component of endoplasmic reticulum membrane	GO:0051787//misfolded protein binding;GO:1990381//ubiquitin-specific protease binding	GO:0030433//ER-associated ubiquitin-dependent protein catabolic process;GO:0030968//endoplasmic reticulum unfolded protein response	7
Zm00001d016768	264	239	227	610	702	488	7.24	4.82	4.5	14.74	20.92	10.23	5.52	15.2967	1.47048	5.1e-06	0.000187807	-	Alkaline/neutral invertase CINV2	-	-	-	-	GO:0005829//cytosol	GO:0003824//catalytic activity;GO:0004575//sucrose alpha-glucosidase activity;GO:0033926//glycopeptide alpha-N-acetylgalactosaminidase activity	GO:0005987//sucrose catabolic process	6
Zm00001d038536	361	529	483	1054	1038	783	12.97	13.84	12.69	34.63	42.57	22.12	13.1667	33.1067	1.33023	5.11e-06	0.000187807	-	Endoplasmic reticulum vesicle transporter protein	-	-	-	-	GO:0005783//endoplasmic reticulum;GO:0016020//membrane;GO:0016021//integral component of membrane;GO:0030134//ER to Golgi transport vesicle	-	GO:0006888//ER to Golgi vesicle-mediated transport;GO:0006890//retrograde vesicle-mediated transport, Golgi to ER	6
MSTRG.24187	1465	1861	1208	6776	6797	2477	14.87	13.58	8.4	51.56	66.65	18.41	12.2833	45.54	1.89043	5.16e-06	0.000188788	--	unknown [Zea mays]	-	-	-	-	-	-	-	2
Zm00001d028641	160	191	137	315	255	376	16.77	14.7	10.55	29.47	29.2	30.54	14.0067	29.7367	1.08613	5.19e-06	0.00018936	-	-	-	-	-	-	GO:0005739//mitochondrion	GO:0003735//structural constituent of ribosome	GO:0032543//mitochondrial translation	10
Zm00001d049273	144	165	117	266	297	325	3.78	3.18	2.22	6.15	8.48	6.53	3.06	7.05333	1.20477	5.28e-06	0.000191738	-	Coiled-coil domain-containing protein SCD2	-	-	-	-	-	-	GO:0000911//cytokinesis by cell plate formation	7
Zm00001d012420	10885	8818	3959	28772	19961	31296	353.81	210.47	93.46	826.86	707.4	777.38	219.247	770.547	1.81333	5.32e-06	0.000192167	heat shock protein1	Heat shock 70 kDa protein	Genetic Information Processing;Genetic Information Processing;Cellular Processes	Folding, sorting and degradation;Transcription;Transport and catabolism	ko04141//Protein processing in endoplasmic reticulum;ko03040//Spliceosome;ko04144//Endocytosis	K03283;K03283;K03283	GO:0005737//cytoplasm	GO:0000166//nucleotide binding;GO:0005524//ATP binding;GO:0016887//ATPase activity;GO:0031072//heat shock protein binding;GO:0042623//ATPase activity, coupled;GO:0044183//protein binding involved in protein folding;GO:0051082//unfolded protein binding;GO:0051787//misfolded protein binding	GO:0006986//response to unfolded protein;GO:0034605//cellular response to heat;GO:0034620//cellular response to unfolded protein;GO:0042026//protein refolding;GO:0051085//chaperone mediated protein folding requiring cofactor	10
Zm00001d038267	23	17	34	148	76	74	1.45	0.79	1.55	8.21	5.2	3.56	1.26333	5.65667	2.16272	5.32e-06	0.000192167	-	maternal effect embryo arrest 59	-	-	-	-	-	-	-	3
Zm00001d039001	9	10	7	104	47	28	0.82	0.67	0.46	8.34	4.65	1.95	0.65	4.98	2.93763	5.32e-06	0.000192167	-	Expressed protein; protein	-	-	-	-	-	-	-	3
Zm00001d044646	2075	2873	2583	5712	5783	4184	48.24	50.26	44.13	149.05	174.32	81.51	47.5433	134.96	1.50522	5.33e-06	0.000192248	glucosamine fructose-6-phosphate aminotransferase1	glucosamine fructose-6-phosphate aminotransferase1	-	-	-	-	-	GO:0008270//zinc ion binding;GO:0008483//transaminase activity;GO:0016740//transferase activity;GO:0097367//carbohydrate derivative binding	GO:0006355//regulation of transcription, DNA-templated;GO:1901135//carbohydrate derivative metabolic process	2
Zm00001d014753	1483	1657	1281	2576	2524	2867	39.08	31.99	24.09	65.19	75.86	62.61	31.72	67.8867	1.09774	5.38e-06	0.000193439	-	-	-	-	-	-	GO:0000974//Prp19 complex;GO:0071013//catalytic step 2 spliceosome;GO:0071014//post-mRNA release spliceosomal complex	-	-	7
Zm00001d026243	343	352	358	113	105	226	22.53	17	17.02	6.54	7.5	11.36	18.85	8.46667	-1.1547	5.51e-06	0.00019786	-	Multiple organellar RNA editing factor 2 chloroplastic	-	-	-	-	GO:0005739//mitochondrion	-	GO:0016554//cytidine to uridine editing;GO:0080156//mitochondrial mRNA modification	1
Zm00001d018184	17	35	28	1	0	2	1.19	1.86	1.45	0.06	0	0.14	1.5	0.0666667	-4.49185	5.55e-06	0.000198895	flavonol synthase1	flavonol synthase1	-	-	-	-	-	GO:0016491//oxidoreductase activity;GO:0045431//flavonol synthase activity;GO:0046872//metal ion binding;GO:0051213//dioxygenase activity	GO:0009416//response to light stimulus;GO:0009733//response to auxin;GO:0009813//flavonoid biosynthetic process;GO:0051555//flavonol biosynthetic process;GO:0055114//oxidation-reduction process;GO:0080167//response to karrikin	5
Zm00001d042022	152	380	201	431	574	908	8.12	14.93	7.77	20.3	33.35	37.13	10.2733	30.26	1.55851	5.56e-06	0.000198895	-	Peroxidase 12	-	-	-	-	GO:0005576//extracellular region;GO:0009505//plant-type cell wall;GO:0009506//plasmodesma	GO:0004601//peroxidase activity;GO:0016491//oxidoreductase activity;GO:0020037//heme binding;GO:0046872//metal ion binding	GO:0006979//response to oxidative stress;GO:0042744//hydrogen peroxide catabolic process;GO:0055114//oxidation-reduction process;GO:0098869//cellular oxidant detoxification	7
Zm00001d029325	1407	1505	1663	453	333	985	84.2	66.22	72.01	23.89	21.65	45.09	74.1433	30.21	-1.29529	5.7e-06	0.000203577	-	RNA-binding protein CP29B chloroplastic	-	-	-	-	GO:0005634//nucleus;GO:0009507//chloroplast;GO:0009535//chloroplast thylakoid membrane;GO:1990904//ribonucleoprotein complex	GO:0003676//nucleic acid binding;GO:0003723//RNA binding;GO:0003729//mRNA binding	GO:1901259//chloroplast rRNA processing	1
Zm00001d028750	1	12	0	263	171	180	0.03	0.27	0	7.16	5.75	4.26	0.1	5.72333	5.83878	5.83e-06	0.00020798	asparagine synthetase3	asparagine synthetase3	Metabolism;Metabolism;Metabolism	Global and overview maps;Global and overview maps;Amino acid metabolism	ko01100//Metabolic pathways;ko01110//Biosynthesis of secondary metabolites;ko00250//Alanine, aspartate and glutamate metabolism	K01953;K01953;K01953	GO:0005829//cytosol	GO:0000166//nucleotide binding;GO:0004066//asparagine synthase (glutamine-hydrolyzing) activity;GO:0005524//ATP binding;GO:0016874//ligase activity;GO:0042803//protein homodimerization activity	GO:0006529//asparagine biosynthetic process;GO:0006541//glutamine metabolic process;GO:0008652//cellular amino acid biosynthetic process	4
Zm00001d015616	12	36	30	94	129	72	0.43	0.96	0.79	3	5.08	2	0.726667	3.36	2.2091	6.28e-06	0.000222719	-	Leucine zipper protein-like; protein	-	-	-	-	GO:0000145//exocyst	-	GO:0006887//exocytosis;GO:0015031//protein transport	6
Zm00001d033906	539	643	543	977	1060	1042	19.51	17.1	14.21	31.16	41.68	28.84	16.94	33.8933	1.00057	6.4e-06	0.000226054	-	Endoplasmic oxidoreductin-1	Genetic Information Processing	Folding, sorting and degradation	ko04141//Protein processing in endoplasmic reticulum	K10950	GO:0005783//endoplasmic reticulum;GO:0005789//endoplasmic reticulum membrane;GO:0016020//membrane;GO:0016021//integral component of membrane	GO:0003756//protein disulfide isomerase activity;GO:0015035//protein disulfide oxidoreductase activity;GO:0016671//oxidoreductase activity, acting on a sulfur group of donors, disulfide as acceptor	GO:0034975//protein folding in endoplasmic reticulum;GO:0055114//oxidation-reduction process	6
Zm00001d015123	457	651	775	228	150	388	20.83	21.46	25.18	8.88	7.3	13.36	22.49	9.84667	-1.19158	6.55e-06	0.000230763	-	SINA2%3B Ubiquitin ligase SINAT2	Genetic Information Processing	Folding, sorting and degradation	ko04120//Ubiquitin mediated proteolysis	K04506	GO:0005634//nucleus;GO:0005737//cytoplasm	GO:0005515//protein binding;GO:0008270//zinc ion binding;GO:0016874//ligase activity;GO:0046872//metal ion binding;GO:0061630//ubiquitin protein ligase activity	GO:0006511//ubiquitin-dependent protein catabolic process;GO:0007275//multicellular organism development;GO:0016567//protein ubiquitination	5
Zm00001d031049	16	39	37	149	166	66	0.72	1.3	1.21	5.92	8.16	2.28	1.07667	5.45333	2.34057	6.8e-06	0.000238472	-	Serine/threonine-protein kinase receptor	-	-	-	-	GO:0005886//plasma membrane	GO:0000166//nucleotide binding;GO:0004672//protein kinase activity;GO:0004674//protein serine/threonine kinase activity;GO:0005524//ATP binding;GO:0016301//kinase activity	GO:0006468//protein phosphorylation;GO:0016310//phosphorylation;GO:0046777//protein autophosphorylation	6
Zm00001d038718	206	351	800	122	88	71	14.02	17.6	39.42	7.32	6.54	3.7	23.68	5.85333	-2.01634	6.8e-06	0.000238472	hemoglobin2	hemoglobin2	-	-	-	-	-	GO:0005344//oxygen transporter activity;GO:0019825//oxygen binding;GO:0020037//heme binding;GO:0046872//metal ion binding	GO:0015671//oxygen transport	9
Zm00001d006397	277	535	371	1258	1205	690	13.04	18.52	12.64	52.18	61.67	24.85	14.7333	46.2333	1.64985	6.81e-06	0.000238472	-	UDP-glycosyltransferase 85A7	-	-	-	-	GO:0043231//intracellular membrane-bounded organelle	GO:0008194//UDP-glycosyltransferase activity;GO:0016740//transferase activity;GO:0016757//transferase activity, transferring glycosyl groups;GO:0016758//transferase activity, transferring hexosyl groups	-	2
Zm00001d011036	263	249	434	123	99	151	12.29	8.56	14.68	5.07	5.03	5.4	11.8433	5.16667	-1.19677	6.85e-06	0.000239783	-	Legumin-like protein%3B Putative rmlC-like cupins superfamily protein	-	-	-	-	-	GO:0045735//nutrient reservoir activity	-	9
Zm00001d025847	142	204	115	499	428	309	4.96	5.21	2.89	15.25	16.19	8.22	4.35333	13.22	1.60253	6.88e-06	0.000239806	-	Beta-glucosidase 47	Metabolism;Metabolism;Metabolism;Metabolism;Metabolism	Global and overview maps;Global and overview maps;Biosynthesis of other secondary metabolites;Carbohydrate metabolism;Metabolism of other amino acids	ko01100//Metabolic pathways;ko01110//Biosynthesis of secondary metabolites;ko00940//Phenylpropanoid biosynthesis;ko00500//Starch and sucrose metabolism;ko00460//Cyanoamino acid metabolism	K05350;K05350;K05350;K05350;K05350	-	GO:0004553//hydrolase activity, hydrolyzing O-glycosyl compounds;GO:0008422//beta-glucosidase activity	GO:0005975//carbohydrate metabolic process	2
Zm00001d006504	148	219	234	66	77	115	3.03	3.29	3.52	1.22	1.64	1.75	3.28	1.53667	-1.09389	6.88e-06	0.000239806	-	Microtubule-associated protein TORTIFOLIA1	-	-	-	-	GO:0005874//microtubule;GO:0010005//cortical microtubule, transverse to long axis	GO:0008017//microtubule binding	GO:0007275//multicellular organism development;GO:0009826//unidimensional cell growth;GO:0010031//circumnutation	5
Zm00001d008976	97	151	124	195	210	269	4.84	5.54	4.48	8.58	11.4	10.27	4.95333	10.0833	1.0255	6.89e-06	0.000239806	-	3-methyl-2-oxobutanoate hydroxymethyltransferase 1 mitochondrial	Metabolism;Metabolism;Metabolism	Global and overview maps;Global and overview maps;Metabolism of cofactors and vitamins	ko01100//Metabolic pathways;ko01110//Biosynthesis of secondary metabolites;ko00770//Pantothenate and CoA biosynthesis	K00606;K00606;K00606	GO:0005739//mitochondrion	GO:0000287//magnesium ion binding;GO:0003824//catalytic activity;GO:0003864//3-methyl-2-oxobutanoate hydroxymethyltransferase activity;GO:0008168//methyltransferase activity;GO:0016740//transferase activity	GO:0015940//pantothenate biosynthetic process;GO:0032259//methylation	7
Zm00001d013390	286	352	383	807	582	602	11.01	9.96	10.67	27.37	24.35	17.73	10.5467	23.15	1.13423	7.01e-06	0.000243503	-	Glucan endo-1%2C3-beta-glucosidase 7	-	-	-	-	GO:0046658//anchored component of plasma membrane	GO:0004553//hydrolase activity, hydrolyzing O-glycosyl compounds;GO:0016787//hydrolase activity	GO:0005975//carbohydrate metabolic process	4
Zm00001d015493	570	665	540	200	226	384	10.36	8.93	7.13	3.23	4.58	5.3	8.80667	4.37	-1.01096	7.04e-06	0.00024421	autophagy11b	Autophagy-related protein 11	Cellular Processes	Transport and catabolism	ko04136//Autophagy - other eukaryotes	K08330	GO:0019898//extrinsic component of membrane;GO:0034045//pre-autophagosomal structure membrane;GO:1990316//ATG1/ULK1 kinase complex	GO:0019901//protein kinase binding;GO:0032947//protein complex scaffold	GO:0000045//autophagosome assembly;GO:0000422//mitophagy;GO:0001934//positive regulation of protein phosphorylation;GO:0030242//pexophagy;GO:0034727//piecemeal microautophagy of nucleus;GO:0061709//reticulophagy;GO:0061723//glycophagy	1
Zm00001d038606	298	541	638	221	143	184	19.56	26.11	30.3	12.78	10.2	9.24	25.3233	10.74	-1.23747	7.08e-06	0.000245266	-	uncharacterized protein [Source:UniProtKB/TrEMBL;Acc:B6SZF2]	-	-	-	-	GO:0009507//chloroplast	-	-	9
Zm00001d048515	472	328	334	122	73	186	31.7	16.27	16.35	7.17	5.34	9.57	21.44	7.36	-1.54253	7.32e-06	0.000253088	-	Stress responsive alpha-beta barrel domain protein	-	-	-	-	-	-	-	1
Zm00001d021936	514	753	679	1388	2501	1282	16.74	17.88	15.87	39.74	87.98	31.75	16.83	53.1567	1.65922	7.44e-06	0.000256815	-	Putative polyol transporter 1	-	-	-	-	GO:0005887//integral component of plasma membrane;GO:0016020//membrane;GO:0016021//integral component of membrane	GO:0005215//transporter activity;GO:0005351//sugar:proton symporter activity;GO:0005355//glucose transmembrane transporter activity;GO:0022857//transmembrane transporter activity	GO:0008645//hexose transport;GO:0034219//carbohydrate transmembrane transport;GO:0055085//transmembrane transport;GO:1902600//hydrogen ion transmembrane transport	6
Zm00001d009177	50	89	72	202	178	141	1.35	1.76	1.4	4.8	5.21	2.91	1.50333	4.30667	1.51841	7.49e-06	0.00025806	-	Alkaline/neutral invertase A mitochondrial	-	-	-	-	GO:0005739//mitochondrion	GO:0003824//catalytic activity;GO:0004575//sucrose alpha-glucosidase activity;GO:0033926//glycopeptide alpha-N-acetylgalactosaminidase activity	GO:0005987//sucrose catabolic process	4
Zm00001d019260	156	239	314	83	68	128	14.64	16.49	21.32	6.86	6.94	9.19	17.4833	7.66333	-1.18994	7.52e-06	0.000258327	-	-	-	-	-	-	-	-	-	9
Zm00001d007764	32	34	24	140	59	107	0.78	0.62	0.43	3.02	1.57	2.01	0.61	2.2	1.85062	7.62e-06	0.000260878	-	Hydroxyproline O-galactosyltransferase GALT4	-	-	-	-	GO:0000139//Golgi membrane;GO:0005783//endoplasmic reticulum;GO:0005794//Golgi apparatus;GO:0016020//membrane;GO:0016021//integral component of membrane	GO:0008378//galactosyltransferase activity;GO:0016740//transferase activity;GO:0016757//transferase activity, transferring glycosyl groups;GO:0030246//carbohydrate binding	GO:0006486//protein glycosylation	10
Zm00001d029028	10	48	29	236	336	48	1.2	4.23	2.51	24.91	43.77	4.4	2.64667	24.36	3.20227	7.74e-06	0.000264833	-	Calcium-binding protein CML42	Organismal Systems	Environmental adaptation	ko04626//Plant-pathogen interaction	K13448	-	GO:0005509//calcium ion binding	-	6
Zm00001d039993	0	1	1	30	60	9	0	0.11	0.1	3.81	9.41	0.99	0.07	4.73667	6.08037	7.77e-06	0.000265206	-	uncharacterized protein [Source:UniProtKB/TrEMBL;Acc:B6SUS4]	-	-	-	-	-	-	-	6
Zm00001d020530	106	132	165	570	425	233	4.6	4.21	5.18	21.79	20.04	7.73	4.66333	16.52	1.82478	7.87e-06	0.00026738	-	hydroxycinnamoyltransferase11	-	-	-	-	-	GO:0016740//transferase activity;GO:0016747//transferase activity, transferring acyl groups other than amino-acyl groups	-	2
Zm00001d047309	448	593	596	1389	995	935	16.1	15.66	15.49	43.94	38.84	25.69	15.75	36.1567	1.19891	7.87e-06	0.00026738	WRKY-transcription factor 61	Putative WRKY DNA-binding domain superfamily protein	-	-	-	-	GO:0005634//nucleus	GO:0003677//DNA binding;GO:0003700//transcription factor activity, sequence-specific DNA binding;GO:0043565//sequence-specific DNA binding	GO:0006355//regulation of transcription, DNA-templated	4
Zm00001d039337	167	192	187	16	4	64	6.12	5.18	4.96	0.52	0.16	1.8	5.42	0.826667	-2.71292	8.08e-06	0.000273377	-	Peptidase C45%2C acyl-coenzyme A/6-aminopenicillanic acid acyl-transferase	-	-	-	-	-	GO:0016740//transferase activity	-	5
Zm00001d032377	269	276	213	697	725	484	8.23	6.2	4.73	19.11	24.47	11.52	6.38667	18.3667	1.52395	8.16e-06	0.000274763	-	Uncharacterised conserved protein UCP031088 alpha/beta hydrolase	-	-	-	-	GO:0016020//membrane;GO:0016021//integral component of membrane	GO:0004252//serine-type endopeptidase activity;GO:0016298//lipase activity;GO:0016787//hydrolase activity	GO:0006508//proteolysis;GO:0044255//cellular lipid metabolic process	6
Zm00001d011183	9505	5466	3716	1257	598	2551	456.9	193.2	129.28	53.25	31.26	93.83	259.793	59.4467	-2.1277	8.18e-06	0.000274763	thiamine biosynthesis1	thiamine biosynthesis1	Metabolism;Metabolism	Global and overview maps;Metabolism of cofactors and vitamins	ko01100//Metabolic pathways;ko00730//Thiamine metabolism	K03146;K03146	GO:0005829//cytosol;GO:0009507//chloroplast;GO:0009536//plastid;GO:0009570//chloroplast stroma	GO:0005506//iron ion binding;GO:0016740//transferase activity;GO:0016763//transferase activity, transferring pentosyl groups;GO:0046872//metal ion binding	GO:0009228//thiamine biosynthetic process;GO:0052837//thiazole biosynthetic process	1
Zm00001d049375	356	367	698	145	124	248	17.05	12.86	24.05	6.04	6.37	8.97	17.9867	7.12667	-1.33563	8.2e-06	0.000274763	-	Zinc transporter 3	-	-	-	-	GO:0005886//plasma membrane;GO:0016020//membrane;GO:0016021//integral component of membrane	GO:0005385//zinc ion transmembrane transporter activity;GO:0046873//metal ion transmembrane transporter activity	GO:0006811//ion transport;GO:0030001//metal ion transport;GO:0055085//transmembrane transport;GO:0071577//zinc II ion transmembrane transport	9
Zm00001d024960	31	55	16	105	87	528	2.83	3.69	1.06	8.49	8.62	36.84	2.52667	17.9833	2.83135	8.2e-06	0.000274763	-	Bowman-Birk type trypsin inhibitor	-	-	-	-	GO:0005576//extracellular region	GO:0004867//serine-type endopeptidase inhibitor activity	GO:0010951//negative regulation of endopeptidase activity	8
Zm00001d027533	282	582	701	2013	1795	917	8.55	12.98	15.39	53.82	59.21	21.29	12.3067	44.7733	1.8632	8.33e-06	0.000278655	-	LysM domain-containing GPI-anchored protein 2	-	-	-	-	-	-	-	2
Zm00001d003649	215	308	295	593	557	466	5.71	5.97	5.62	13.89	15.99	9.42	5.76667	13.1	1.18376	8.47e-06	0.000282988	-	OSJNBa0088K19.7 protein	-	-	-	-	-	-	-	4
Zm00001d022139	283	576	373	1485	1372	703	13.82	20.69	13.19	63.9	72.86	26.33	15.9	54.3633	1.77361	8.52e-06	0.000284066	ZIM-transcription factor 23	Protein TIFY 10B	Environmental Information Processing	Signal transduction	ko04075//Plant hormone signal transduction	K13464	GO:0005634//nucleus	-	GO:0009611//response to wounding;GO:0031347//regulation of defense response;GO:2000022//regulation of jasmonic acid mediated signaling pathway	2
Zm00001d045338	8	14	9	63	73	29	0.39	0.51	0.32	2.73	3.91	1.09	0.406667	2.57667	2.66359	8.53e-06	0.000284066	-	HXXXD-type acyl-transferase family protein	-	-	-	-	GO:0016020//membrane;GO:0016021//integral component of membrane	GO:0016740//transferase activity;GO:0016747//transferase activity, transferring acyl groups other than amino-acyl groups	-	6
Zm00001d014499	49	70	86	130	124	161	1.64	1.93	2.12	4.4	5.41	4.88	1.89667	4.89667	1.36833	8.55e-06	0.000284239	-	Synaptotagmin-3	-	-	-	-	GO:0005783//endoplasmic reticulum;GO:0016020//membrane;GO:0016021//integral component of membrane	GO:0008289//lipid binding	GO:0006869//lipid transport	7
Zm00001d003283	172	440	377	1719	1001	604	5.96	11.21	9.45	52.47	37.7	16.01	8.87333	35.3933	1.99593	8.58e-06	0.00028474	-	Cytochrome P450 71B10	-	-	-	-	GO:0016020//membrane;GO:0016021//integral component of membrane	GO:0004497//monooxygenase activity;GO:0005506//iron ion binding;GO:0016491//oxidoreductase activity;GO:0016705//oxidoreductase activity, acting on paired donors, with incorporation or reduction of molecular oxygen;GO:0016709//oxidoreductase activity, acting on paired donors, with incorporation or reduction of molecular oxygen, NAD(P)H as one donor, and incorporation of one atom of oxygen;GO:00200…	GO:0055114//oxidation-reduction process	3
Zm00001d040173	388	414	429	135	142	275	20.15	15.81	16.12	6.18	8.02	10.93	17.36	8.37667	-1.05132	8.85e-06	0.00029294	isoflavone reductase-like1	isoflavone reductase-like1	-	-	-	-	GO:0005737//cytoplasm	GO:0016491//oxidoreductase activity;GO:0070402//NADPH binding	GO:0010438//cellular response to sulfur starvation;GO:0055114//oxidation-reduction process	1
Zm00001d031688	202	253	225	438	427	400	9.91	9.14	7.98	18.94	22.78	15.02	9.01	18.9133	1.0698	8.85e-06	0.00029294	-	Putative 14-3-3 protein	-	-	-	-	-	GO:0019904//protein domain specific binding	-	4
Zm00001d049427	0	0	0	5	11	50	0	0	0	0.31	0.93	2.9	0.001	1.38	10.4305	8.92e-06	0.000294851	-	Germin-like protein subfamily 1 member 8	-	-	-	-	GO:0005576//extracellular region;GO:0005618//cell wall;GO:0048046//apoplast	GO:0030145//manganese ion binding;GO:0045735//nutrient reservoir activity;GO:0046872//metal ion binding	-	8
Zm00001d047841	1	5	0	1206	613	9	0.11	0.42	0	120.92	75.83	0.78	0.176667	65.8433	8.54186	8.97e-06	0.000295702	-	17.4 kDa class I heat shock protein	Genetic Information Processing	Folding, sorting and degradation	ko04141//Protein processing in endoplasmic reticulum	K13993	-	GO:0043621//protein self-association;GO:0051082//unfolded protein binding	GO:0000302//response to reactive oxygen species;GO:0006457//protein folding;GO:0009408//response to heat;GO:0009651//response to salt stress;GO:0042542//response to hydrogen peroxide;GO:0051259//protein oligomerization	3
Zm00001d023779	132	238	86	247	576	1147	5.85	7.77	2.79	9.66	27.82	39.03	5.47	25.5033	2.22107	8.98e-06	0.000295702	-	3-hydroxyisobutyryl-CoA hydrolase 1	Metabolism;Metabolism;Metabolism;Metabolism;Metabolism	Global and overview maps;Global and overview maps;Amino acid metabolism;Metabolism of other amino acids;Carbohydrate metabolism	ko01100//Metabolic pathways;ko01200//Carbon metabolism;ko00280//Valine, leucine and isoleucine degradation;ko00410//beta-Alanine metabolism;ko00640//Propanoate metabolism	K05605;K05605;K05605;K05605;K05605	-	GO:0003860//3-hydroxyisobutyryl-CoA hydrolase activity;GO:0016787//hydrolase activity	GO:0006635//fatty acid beta-oxidation	8
Zm00001d037544	122	181	171	419	314	285	3.3	3.6	3.35	9.99	9.24	5.9	3.41667	8.37667	1.29379	9.14e-06	0.000299719	-	Putative receptor-like protein kinase family protein	-	-	-	-	GO:0005886//plasma membrane;GO:0009506//plasmodesma;GO:0016020//membrane;GO:0016021//integral component of membrane	GO:0004672//protein kinase activity;GO:0005524//ATP binding;GO:0016301//kinase activity	GO:0006468//protein phosphorylation;GO:0016310//phosphorylation;GO:0046777//protein autophosphorylation	4
Zm00001d050557	880	1639	1698	4199	2830	2542	105.42	144.37	147.21	443.29	368.62	233	132.333	348.303	1.39617	9.32e-06	0.000304077	-	chaperone protein dnaJ-related	-	-	-	-	-	-	-	3
MSTRG.9697	26	31	58	146	92	106	1.61	1.41	2.59	7.95	6.18	5.01	1.87	6.38	1.77052	9.37e-06	0.000305216	--	uncharacterized protein LOC110433391 isoform X3 [Sorghum bicolor]	-	-	-	-	-	-	-	4
Zm00001d021303	8	12	9	60	42	32	0.32	0.37	0.29	2.38	1.93	1.07	0.326667	1.79333	2.45675	9.53e-06	0.000310056	-	Probable receptor-like protein kinase	-	-	-	-	-	GO:0000166//nucleotide binding;GO:0004672//protein kinase activity;GO:0004674//protein serine/threonine kinase activity;GO:0005524//ATP binding;GO:0016301//kinase activity	GO:0006468//protein phosphorylation;GO:0016310//phosphorylation	4
Zm00001d044228	258	314	166	93	54	97	11.66	10.43	5.43	3.7	2.65	3.35	9.17333	3.23333	-1.50442	9.55e-06	0.000310056	thiamine biosynthesis2	thiamine biosynthesis2	Metabolism;Metabolism	Global and overview maps;Metabolism of cofactors and vitamins	ko01100//Metabolic pathways;ko00730//Thiamine metabolism	K03146;K03146	GO:0005829//cytosol;GO:0009507//chloroplast;GO:0009536//plastid;GO:0009570//chloroplast stroma	GO:0005506//iron ion binding;GO:0016740//transferase activity;GO:0016763//transferase activity, transferring pentosyl groups;GO:0046872//metal ion binding	GO:0009228//thiamine biosynthetic process;GO:0052837//thiazole biosynthetic process	1
Zm00001d046354	1815	2459	3003	6004	5817	4027	64.95	64.7	77.78	189.35	226.35	110.27	69.1433	175.323	1.34236	9.56e-06	0.000310056	C2C2-GATA-transcription factor 29	GATA transcription factor 20	-	-	-	-	-	GO:0003700//transcription factor activity, sequence-specific DNA binding;GO:0008270//zinc ion binding;GO:0043565//sequence-specific DNA binding;GO:0046872//metal ion binding	GO:0006355//regulation of transcription, DNA-templated	2
Zm00001d017203	1112	965	867	335	327	603	29.81	18.6	16.79	7.78	9.45	12.55	21.7333	9.92667	-1.13053	9.6e-06	0.000310882	-	Regulatory subunit	-	-	-	-	-	GO:0005515//protein binding	-	1
Zm00001d007254	11	18	11	56	41	47	0.21	0.26	0.15	0.96	0.87	0.7	0.206667	0.843333	2.0288	9.63e-06	0.00031161	-	Leucine-rich repeat receptor-like serine/threonine-protein kinase BAM3	-	-	-	-	GO:0005886//plasma membrane;GO:0009506//plasmodesma;GO:0016020//membrane;GO:0016021//integral component of membrane	GO:0004672//protein kinase activity;GO:0005515//protein binding;GO:0005524//ATP binding;GO:0016301//kinase activity	GO:0006468//protein phosphorylation;GO:0016310//phosphorylation;GO:0046777//protein autophosphorylation	4
Zm00001d002350	6337	7043	8663	2282	1000	4069	230.54	188.4	228.09	73.16	39.56	113.27	215.677	75.33	-1.51757	9.69e-06	0.000312881	kaurene synthase2	kaurene synthase2	-	-	-	-	-	GO:0000287//magnesium ion binding;GO:0010333//terpene synthase activity;GO:0016829//lyase activity	GO:0016102//diterpenoid biosynthetic process	5
Zm00001d048531	2002	2745	3254	1378	741	1448	58.6	59.11	68.89	35.56	23.56	32.41	62.2	30.51	-1.02763	9.72e-06	0.000313358	-	DEAD-box ATP-dependent RNA helicase 50	-	-	-	-	GO:0009507//chloroplast	GO:0003676//nucleic acid binding;GO:0003723//RNA binding;GO:0003724//RNA helicase activity;GO:0004004//ATP-dependent RNA helicase activity;GO:0004386//helicase activity;GO:0005524//ATP binding	GO:0006968//cellular defense response;GO:0009817//defense response to fungus, incompatible interaction;GO:0071369//cellular response to ethylene stimulus;GO:0071395//cellular response to jasmonic acid stimulus;GO:0071446//cellular response to salicylic acid stimulus	5
Zm00001d022374	59	101	126	319	307	181	1.72	2.17	2.64	8.17	9.71	4.03	2.17667	7.30333	1.74643	9.74e-06	0.000313457	-	Serine carboxypeptidase-like 40	-	-	-	-	GO:0005773//vacuole	GO:0004180//carboxypeptidase activity;GO:0004185//serine-type carboxypeptidase activity;GO:0008233//peptidase activity;GO:0016787//hydrolase activity	GO:0006508//proteolysis;GO:0051603//proteolysis involved in cellular protein catabolic process	2
Zm00001d018037	938	1104	1725	580	365	659	44.49	38.5	59.21	24.24	18.82	23.92	47.4	22.3267	-1.08612	9.75e-06	0.000313457	NOD26-like membrane intrinsic protein2	NOD26-like membrane intrinsic protein2	-	-	-	-	GO:0016020//membrane;GO:0016021//integral component of membrane	GO:0015267//channel activity	GO:0015840//urea transport;GO:0055085//transmembrane transport	9
Zm00001d044762	22	28	55	125	159	88	0.9	0.84	1.62	4.48	7.02	2.74	1.12	4.74667	2.08342	9.81e-06	0.000314167	-	Salicylate/benzoate carboxyl methyltransferase	-	-	-	-	-	GO:0008168//methyltransferase activity;GO:0008757//S-adenosylmethionine-dependent methyltransferase activity;GO:0016740//transferase activity	GO:0006952//defense response;GO:0032259//methylation	6
Zm00001d011970	55	92	100	22	16	37	2.03	2.5	2.68	0.72	0.64	1.05	2.40333	0.803333	-1.58097	9.99e-06	0.000319114	-	Probable protein S-acyltransferase 7	-	-	-	-	GO:0005783//endoplasmic reticulum;GO:0005794//Golgi apparatus;GO:0016020//membrane;GO:0016021//integral component of membrane	GO:0016409//palmitoyltransferase activity;GO:0016740//transferase activity;GO:0016746//transferase activity, transferring acyl groups;GO:0019706//protein-cysteine S-palmitoyltransferase activity	GO:0006612//protein targeting to membrane;GO:0018230//peptidyl-L-cysteine S-palmitoylation	5
Zm00001d032209	213	210	288	90	95	131	17.91	13	17.56	6.68	8.73	8.47	16.1567	7.96	-1.02129	1e-05	0.000319441	-	-	-	-	-	-	-	-	-	5
Zm00001d036715	250	318	223	397	477	659	6.66	6.23	4.3	9.32	13.82	13.44	5.73	12.1933	1.08949	1.01e-05	0.000320895	-	Transmembrane 9 superfamily member 9	-	-	-	-	GO:0016020//membrane;GO:0016021//integral component of membrane	-	GO:0072657//protein localization to membrane	7
Zm00001d050790	21	29	27	69	91	67	0.81	0.75	0.66	3.21	3.77	2.22	0.74	3.06667	2.05107	1.01e-05	0.000320895	-	DNA binding protein%3B DNA binding protein isoform 1%3B DNA binding protein isoform 2%3B DNA binding protein isoform 3	-	-	-	-	-	-	-	4
Zm00001d008278	152	216	175	332	384	339	14.79	15.45	12.32	28.47	40.63	25.24	14.1867	31.4467	1.14837	1.02e-05	0.000321141	-	Calmodulin-7	-	-	-	-	GO:0005634//nucleus	GO:0005509//calcium ion binding;GO:0046872//metal ion binding	GO:0019722//calcium-mediated signaling	6
Zm00001d048680	137	206	153	385	582	325	11.57	12.04	7.74	25.77	41.06	17.66	10.45	28.1633	1.43032	1.02e-05	0.000322666	-	Protein MID1-COMPLEMENTING ACTIVITY 1	-	-	-	-	-	GO:0004672//protein kinase activity;GO:0005524//ATP binding	GO:0006468//protein phosphorylation;GO:0007166//cell surface receptor signaling pathway	6
Zm00001d035475	95	160	266	487	373	418	3.14	4.19	6.7	15.16	13.81	11.32	4.67667	13.43	1.52191	1.03e-05	0.000325233	-	Isovaleryl-CoA dehydrogenase mitochondrial	Metabolism;Metabolism	Global and overview maps;Amino acid metabolism	ko01100//Metabolic pathways;ko00280//Valine, leucine and isoleucine degradation	K00253;K00253	GO:0005739//mitochondrion	GO:0003995//acyl-CoA dehydrogenase activity;GO:0008470//isovaleryl-CoA dehydrogenase activity;GO:0016491//oxidoreductase activity;GO:0016627//oxidoreductase activity, acting on the CH-CH group of donors;GO:0050660//flavin adenine dinucleotide binding	GO:0055114//oxidation-reduction process	4
Zm00001d046981	84	136	115	316	355	202	4.42	5.26	4.38	14.65	20.31	8.13	4.68667	14.3633	1.61576	1.06e-05	0.000332897	G2-like-transcription factor 32	Putative MYB DNA-binding domain superfamily protein	-	-	-	-	GO:0005634//nucleus	GO:0003677//DNA binding	-	6
Zm00001d004664	63	98	78	649	343	120	2.76	3.16	2.48	25.09	16.36	4.03	2.8	15.16	2.43677	1.06e-05	0.000333707	-	Cytochrome P450 94B3	-	-	-	-	-	GO:0005506//iron ion binding;GO:0016705//oxidoreductase activity, acting on paired donors, with incorporation or reduction of molecular oxygen;GO:0020037//heme binding	GO:0055114//oxidation-reduction process	3
Zm00001d006688	20	63	27	237	155	85	0.67	1.56	0.66	7.02	5.66	2.19	0.963333	4.95667	2.36326	1.08e-05	0.000338668	-	Putative polyol transporter 1	-	-	-	-	GO:0005887//integral component of plasma membrane;GO:0016020//membrane;GO:0016021//integral component of membrane	GO:0005215//transporter activity;GO:0005351//sugar:proton symporter activity;GO:0005355//glucose transmembrane transporter activity;GO:0022857//transmembrane transporter activity	GO:0008645//hexose transport;GO:0034219//carbohydrate transmembrane transport;GO:0055085//transmembrane transport;GO:1902600//hydrogen ion transmembrane transport	2
Zm00001d048736	982	1824	1764	3381	2029	3254	37.66	51.44	48.96	114.27	84.61	95.49	46.02	98.1233	1.09234	1.08e-05	0.000338891	-	S-alkyl-thiohydroximate lyase SUR1	Metabolism;Metabolism;Metabolism;Metabolism;Metabolism;Metabolism;Metabolism;Metabolism;Metabolism;Metabolism	Global and overview maps;Global and overview maps;Global and overview maps;Amino acid metabolism;Amino acid metabolism;Amino acid metabolism;Metabolism of cofactors and vitamins;Amino acid metabolism;Biosynthesis of other secondary metabolites;Biosynthesis of other secondary metabolites	ko01100//Metabolic pathways;ko01110//Biosynthesis of secondary metabolites;ko01230//Biosynthesis of amino acids;ko00270//Cysteine and methionine metabolism;ko00400//Phenylalanine, tyrosine and tryptophan biosynthesis;ko00360//Phenylalanine metabolism;ko00130//Ubiquinone and other terpenoid-quinone biosynthesis;ko00350//Tyrosine metabolism;ko00950//Isoquinoline alkaloid biosynthesis;ko00960//Tropa…	K00815;K00815;K00815;K00815;K00815;K00815;K00815;K00815;K00815;K00815	-	GO:0003824//catalytic activity;GO:0008483//transaminase activity;GO:0016829//lyase activity;GO:0030170//pyridoxal phosphate binding	GO:0006520//cellular amino acid metabolic process;GO:0009058//biosynthetic process	10
Zm00001d011569	3105	3017	2979	1287	748	1898	135.14	96.3	93.51	49.19	35.28	62.99	108.317	49.1533	-1.13989	1.09e-05	0.000339251	-	ATP synthase protein I -related	-	-	-	-	GO:0009534//chloroplast thylakoid;GO:0009535//chloroplast thylakoid membrane	-	GO:0033614//chloroplast proton-transporting ATP synthase complex assembly	1
Zm00001d047434	139	253	281	81	68	121	4.49	6.02	6.54	2.3	2.38	2.99	5.68333	2.55667	-1.15247	1.09e-05	0.000341068	-	Probable mediator of RNA polymerase II transcription subunit 26b	-	-	-	-	GO:0005634//nucleus	-	-	5
Zm00001d031599	19	10	20	47	65	70	1.38	0.53	1.05	3.01	5.14	3.9	0.986667	4.01667	2.02536	1.13e-05	0.000348905	-	Proteasome subunit beta type	-	-	-	-	GO:0000502//proteasome complex;GO:0005634//nucleus;GO:0005737//cytoplasm;GO:0005839//proteasome core complex	GO:0004175//endopeptidase activity;GO:0004298//threonine-type endopeptidase activity;GO:0008233//peptidase activity;GO:0016787//hydrolase activity	GO:0006508//proteolysis;GO:0010498//proteasomal protein catabolic process;GO:0010499//proteasomal ubiquitin-independent protein catabolic process;GO:0043161//proteasome-mediated ubiquitin-dependent protein catabolic process;GO:0051603//proteolysis involved in cellular protein catabolic process	7
Zm00001d034795	166	141	201	333	266	384	7.78	4.86	6.81	13.75	13.55	13.74	6.48333	13.68	1.07726	1.13e-05	0.000348905	prohibitin4	prohibitin4	-	-	-	-	GO:0016020//membrane	-	-	10
Zm00001d016972	46	73	75	263	301	112	1.54	1.8	1.82	7.78	10.99	2.88	1.72	7.21667	2.06892	1.13e-05	0.000348905	-	Plasma-membrane choline transporter family protein	-	-	-	-	GO:0016020//membrane;GO:0016021//integral component of membrane	-	-	6
Zm00001d039487	71	48	7	0	1	3	2.72	1.35	0.19	0	0.04	0.09	1.42	0.0433333	-5.03427	1.13e-05	0.00035107	1-aminocyclopropane-1-carboxylate synthase1	1-aminocyclopropane-1-carboxylate synthase1	Metabolism;Metabolism;Metabolism	Global and overview maps;Global and overview maps;Amino acid metabolism	ko01100//Metabolic pathways;ko01110//Biosynthesis of secondary metabolites;ko00270//Cysteine and methionine metabolism	K01762;K01762;K01762	-	GO:0003824//catalytic activity;GO:0016847//1-aminocyclopropane-1-carboxylate synthase activity;GO:0030170//pyridoxal phosphate binding;GO:0042802//identical protein binding	GO:0009058//biosynthetic process;GO:0042218//1-aminocyclopropane-1-carboxylate biosynthetic process	1
Zm00001d002325	37661	58996	71577	16274	15645	36616	792.57	908.31	1124.58	336.8	347.25	598.55	941.82	427.533	-1.13941	1.14e-05	0.000352196	-	-	-	-	-	-	GO:0016020//membrane;GO:0016021//integral component of membrane	-	-	5
Zm00001d049127	22	34	22	80	96	66	1.1	1.25	0.8	3.53	5.22	2.53	1.05	3.76	1.84034	1.16e-05	0.000358424	-	Putative serine/threonine protein phosphatase superfamily protein	-	-	-	-	-	GO:0016787//hydrolase activity	-	6
Zm00001d028713	434	693	598	1306	1458	968	17.92	21.01	17.86	47.45	65.38	30.55	18.93	47.7933	1.33613	1.17e-05	0.00036039	-	Probable sugar phosphate/phosphate translocator	-	-	-	-	GO:0005794//Golgi apparatus;GO:0016020//membrane;GO:0016021//integral component of membrane	GO:0015165//pyrimidine nucleotide-sugar transmembrane transporter activity;GO:0015297//antiporter activity;GO:0022857//transmembrane transporter activity	GO:0055085//transmembrane transport;GO:0090481//pyrimidine nucleotide-sugar transmembrane transport	6
Zm00001d036135	571	918	1115	416	238	441	25.37	29.86	35.73	16.28	11.54	14.94	30.32	14.2533	-1.08897	1.18e-05	0.000363289	-	Superoxide dismutase	Cellular Processes	Transport and catabolism	ko04146//Peroxisome	K04564	GO:0042644//chloroplast nucleoid	GO:0004784//superoxide dismutase activity;GO:0016491//oxidoreductase activity;GO:0046872//metal ion binding	GO:0006801//superoxide metabolic process;GO:0019430//removal of superoxide radicals;GO:0055114//oxidation-reduction process	9
Zm00001d023944	38	40	45	1	3	12	1.2	0.93	1.03	0.03	0.1	0.29	1.05333	0.14	-2.91146	1.19e-05	0.000364618	-	Pentatricopeptide repeat-containing protein chloroplastic	-	-	-	-	-	GO:0005515//protein binding	GO:0009451//RNA modification	5
Zm00001d052108	476	734	712	1442	1639	1073	26.94	30.39	29.12	71.57	101.25	46.38	28.8167	73.0667	1.34231	1.2e-05	0.000369349	-	UMP-CMP kinase family protein%3B UMP-CMP kinase family protein isoform 1%3B UMP-CMP kinase family protein isoform 2%3B UMP-CMP kinase family protein isoform 3%3B UMP-CMP kinase family protein isoform 4	Metabolism;Metabolism	Global and overview maps;Nucleotide metabolism	ko01100//Metabolic pathways;ko00240//Pyrimidine metabolism	K13800;K13800	GO:0005634//nucleus;GO:0005737//cytoplasm	GO:0000166//nucleotide binding;GO:0004127//cytidylate kinase activity;GO:0005524//ATP binding;GO:0009041//uridylate kinase activity;GO:0016301//kinase activity;GO:0016740//transferase activity;GO:0019205//nucleobase-containing compound kinase activity	GO:0006139//nucleobase-containing compound metabolic process;GO:0006207//'de novo' pyrimidine nucleobase biosynthetic process;GO:0006221//pyrimidine nucleotide biosynthetic process;GO:0016310//phosphorylation;GO:0046940//nucleoside monophosphate phosphorylation	6
MSTRG.20326	2628	4228	3458	15810	15967	4705	22.52	26.64	21.45	119.4	148.78	30.85	23.5367	99.6767	2.08235	1.21e-05	0.000370724	--	40S ribosomal protein S4-3 [Zea mays]	-	-	-	-	-	-	-	2
Zm00001d033987	193	101	42	2014	1157	725	7.11	2.74	1.12	65.38	46.34	20.43	3.65667	44.05	3.59054	1.21e-05	0.000370724	HSF-transcription factor 17	Heat stress transcription factor A-6b	-	-	-	-	GO:0005634//nucleus	GO:0000978//RNA polymerase II core promoter proximal region sequence-specific DNA binding;GO:0003677//DNA binding;GO:0003700//transcription factor activity, sequence-specific DNA binding;GO:0043565//sequence-specific DNA binding	GO:0006355//regulation of transcription, DNA-templated;GO:0034605//cellular response to heat;GO:0061408//positive regulation of transcription from RNA polymerase II promoter in response to heat stress	3
Zm00001d013644	2931	4685	5754	1222	1424	2807	73.01	85.83	103.76	26.81	38.54	53.52	87.5333	39.6233	-1.14348	1.22e-05	0.000371115	-	5-methyltetrahydropteroyltriglutamate--homocysteine methyltransferase 1	Metabolism;Metabolism;Metabolism;Metabolism;Metabolism	Global and overview maps;Global and overview maps;Global and overview maps;Amino acid metabolism;Metabolism of other amino acids	ko01100//Metabolic pathways;ko01110//Biosynthesis of secondary metabolites;ko01230//Biosynthesis of amino acids;ko00270//Cysteine and methionine metabolism;ko00450//Selenocompound metabolism	K00549;K00549;K00549;K00549;K00549	-	GO:0003871//5-methyltetrahydropteroyltriglutamate-homocysteine S-methyltransferase activity;GO:0008168//methyltransferase activity;GO:0008270//zinc ion binding;GO:0016740//transferase activity	GO:0008652//cellular amino acid biosynthetic process;GO:0009086//methionine biosynthetic process;GO:0032259//methylation	5
Zm00001d020702	51	177	27	253	359	733	2.35	5.99	0.9	10.26	17.96	25.81	3.08	18.01	2.5478	1.23e-05	0.000373598	-	Mitochondrial phosphate carrier protein 2 mitochondrial	-	-	-	-	GO:0016020//membrane;GO:0016021//integral component of membrane;GO:0031305//integral component of mitochondrial inner membrane	GO:0005315//inorganic phosphate transmembrane transporter activity	GO:0009651//response to salt stress;GO:0035435//phosphate ion transmembrane transport	8
Zm00001d048451	187	209	287	89	40	112	6.99	5.74	7.76	2.93	1.62	3.2	6.83	2.58333	-1.40265	1.23e-05	0.000374755	-	Pentatricopeptide repeat-containing protein	-	-	-	-	-	GO:0005515//protein binding;GO:0008270//zinc ion binding	GO:0009451//RNA modification	5
Zm00001d007417	850	875	1051	114	74	467	17.57	13.3	15.72	2.08	1.66	7.39	15.53	3.71	-2.06557	1.24e-05	0.000376751	-	ATP-dependent DNA helicase chloroplastic	-	-	-	-	GO:0005634//nucleus	GO:0003676//nucleic acid binding;GO:0003723//RNA binding;GO:0004386//helicase activity;GO:0005524//ATP binding	GO:0006281//DNA repair;GO:0006364//rRNA processing	5
Zm00001d007378	118	157	93	528	585	209	6.98	6.82	3.98	27.51	37.6	9.45	5.92667	24.8533	2.06815	1.25e-05	0.000378051	-	UDP-glycosyltransferase 73D1	-	-	-	-	-	GO:0016740//transferase activity;GO:0016757//transferase activity, transferring glycosyl groups;GO:0016758//transferase activity, transferring hexosyl groups	-	6
Zm00001d039658	32	40	51	134	81	101	2.96	2.55	3	10.3	7.61	6.83	2.83667	8.24667	1.53961	1.26e-05	0.000381571	bZIP-transcription factor 6	Transcription factor HY5-like	-	-	-	-	GO:0005634//nucleus	GO:0003700//transcription factor activity, sequence-specific DNA binding;GO:0043565//sequence-specific DNA binding	GO:0006355//regulation of transcription, DNA-templated;GO:0010017//red or far-red light signaling pathway;GO:0010099//regulation of photomorphogenesis;GO:0010114//response to red light;GO:0010218//response to far red light	4
Zm00001d013858	115	113	144	250	229	242	6.65	4.81	5.28	11.68	13.8	10.4	5.58	11.96	1.09988	1.27e-05	0.000383372	-	Probable receptor-like protein kinase	-	-	-	-	GO:0005886//plasma membrane	GO:0000166//nucleotide binding;GO:0004672//protein kinase activity;GO:0004674//protein serine/threonine kinase activity;GO:0004675//transmembrane receptor protein serine/threonine kinase activity;GO:0005524//ATP binding;GO:0016301//kinase activity	GO:0006468//protein phosphorylation;GO:0007178//transmembrane receptor protein serine/threonine kinase signaling pathway;GO:0016310//phosphorylation	4
Zm00001d026670	53	88	89	147	114	199	2.77	3.38	3.37	6.77	6.48	7.96	3.17333	7.07	1.15571	1.28e-05	0.000385329	-	Carrier protein CGI-69	-	-	-	-	GO:0016020//membrane;GO:0016021//integral component of membrane	-	-	10
Zm00001d044106	331	432	339	895	609	671	15.78	15.14	11.69	37.6	31.56	24.47	14.2033	31.21	1.13578	1.29e-05	0.0003893	-	UDP-glycosyltransferase 73B3	-	-	-	-	GO:0016020//membrane;GO:0016021//integral component of membrane;GO:0043231//intracellular membrane-bounded organelle	GO:0008194//UDP-glycosyltransferase activity;GO:0016740//transferase activity;GO:0016757//transferase activity, transferring glycosyl groups;GO:0016758//transferase activity, transferring hexosyl groups;GO:0080043//quercetin 3-O-glucosyltransferase activity;GO:0080044//quercetin 7-O-glucosyltransferase activity	-	4
Zm00001d052316	7447	10617	6201	17566	10913	27716	388.6	407.17	234.02	806.51	618.68	1106.48	343.263	843.89	1.29774	1.3e-05	0.000390561	ferritin1	Ferritin-1%2C chloroplastic	-	-	-	-	GO:0005623//cell;GO:0005737//cytoplasm	GO:0004322//ferroxidase activity;GO:0005506//iron ion binding;GO:0008198//ferrous iron binding;GO:0008199//ferric iron binding;GO:0016491//oxidoreductase activity;GO:0042802//identical protein binding;GO:0046872//metal ion binding	GO:0000302//response to reactive oxygen species;GO:0006826//iron ion transport;GO:0006879//cellular iron ion homeostasis;GO:0006880//intracellular sequestering of iron ion;GO:0009409//response to cold;GO:0009617//response to bacterium;GO:0009735//response to cytokinin;GO:0009908//flower development;GO:0010039//response to iron ion;GO:0015979//photosynthesis;GO:0042542//response to hydrogen peroxi…	10
Zm00001d053911	85	111	126	43	27	52	2.51	2.41	2.69	1.12	0.87	1.17	2.53667	1.05333	-1.26797	1.31e-05	0.000393603	-	-	-	-	-	-	-	-	-	5
Zm00001d020030	189	185	303	86	30	86	18.42	13.26	21.37	7.39	3.18	6.41	17.6833	5.66	-1.64352	1.31e-05	0.000393733	-	Probable NAD(P)H dehydrogenase subunit CRR3 chloroplastic	-	-	-	-	GO:0009535//chloroplast thylakoid membrane;GO:0010598//NAD(P)H dehydrogenase complex (plastoquinone);GO:0016020//membrane;GO:0016021//integral component of membrane	-	GO:0009773//photosynthetic electron transport in photosystem I	5
Zm00001d029114	55	59	47	98	105	186	1.74	1.37	1.08	2.74	3.62	4.51	1.39667	3.62333	1.37533	1.32e-05	0.000393773	-	-	-	-	-	-	-	-	-	8
Zm00001d031784	327	551	626	220	129	277	9.97	12.28	13.67	5.91	4.28	6.41	11.9733	5.53333	-1.1136	1.33e-05	0.00039804	-	Protein DJ-1 homolog C	-	-	-	-	GO:0005634//nucleus;GO:0005829//cytosol;GO:0009507//chloroplast	-	GO:0009658//chloroplast organization	5
Zm00001d032186	40	44	58	167	255	93	2.25	1.82	2.36	8.27	15.58	4	2.14333	9.28333	2.11479	1.34e-05	0.000398512	-	Ribonuclease 1	-	-	-	-	GO:0005576//extracellular region	GO:0003723//RNA binding;GO:0004521//endoribonuclease activity;GO:0033897//ribonuclease T2 activity	GO:0006401//RNA catabolic process;GO:0090502//RNA phosphodiester bond hydrolysis, endonucleolytic	6
Zm00001d013446	686	984	1114	403	196	524	45.06	47.53	52.96	23.33	14	26.34	48.5167	21.2233	-1.19283	1.34e-05	0.000398512	-	-	-	-	-	-	GO:0016020//membrane;GO:0016021//integral component of membrane	-	-	5
Zm00001d042541	27	64	101	157	202	203	0.74	1.12	1.73	3.26	5.17	3.65	1.19667	4.02667	1.75056	1.36e-05	0.000402447	lipoxygenase1	lipoxygenase2	Metabolism	Lipid metabolism	ko00591//Linoleic acid metabolism	K15718	GO:0005737//cytoplasm	GO:0005515//protein binding;GO:0016165//linoleate 13S-lipoxygenase activity;GO:0016491//oxidoreductase activity;GO:0016702//oxidoreductase activity, acting on single donors with incorporation of molecular oxygen, incorporation of two atoms of oxygen;GO:0046872//metal ion binding;GO:0051213//dioxygenase activity	GO:0006633//fatty acid biosynthetic process;GO:0009611//response to wounding;GO:0009625//response to insect;GO:0009753//response to jasmonic acid;GO:0031408//oxylipin biosynthetic process;GO:0055114//oxidation-reduction process	7
Zm00001d039049	59	113	56	12	1	20	6.34	8.93	4.36	1.14	0.12	1.64	6.54333	0.966667	-2.75894	1.38e-05	0.000409674	MYB-related-transcription factor 47	Putative homeodomain-like transcription factor superfamily protein%3B SANT/MYB protein	-	-	-	-	-	GO:0003677//DNA binding	-	5
Zm00001d035081	2262	2720	2531	1262	684	1549	131.65	116.4	106.61	64.73	43.29	68.98	118.22	59	-1.00269	1.38e-05	0.000409936	-	Beta-carotene isomerase D27 chloroplastic	-	-	-	-	-	GO:0016853//isomerase activity	-	1
Zm00001d013057	20	46	42	228	188	62	1.11	1.87	1.68	11.1	11.3	2.62	1.55333	8.34	2.42468	1.4e-05	0.000413954	-	Actin cross-linking protein	-	-	-	-	-	-	-	2
Zm00001d005813	184	264	212	1069	693	349	6.99	7.38	5.83	35.81	28.64	10.15	6.73333	24.8667	1.88482	1.41e-05	0.000417913	ZIM-transcription factor 13	Protein TIFY 10B	Environmental Information Processing	Signal transduction	ko04075//Plant hormone signal transduction	K13464	GO:0005634//nucleus	-	GO:0009611//response to wounding;GO:0031347//regulation of defense response;GO:2000022//regulation of jasmonic acid mediated signaling pathway	2
Zm00001d021901	41	119	96	158	196	309	4.07	8.69	6.9	13.83	21.16	23.48	6.55333	19.49	1.57243	1.43e-05	0.00042324	stress-induced protein1	stress-induced protein1	-	-	-	-	GO:0005576//extracellular region	GO:0004867//serine-type endopeptidase inhibitor activity;GO:0030414//peptidase inhibitor activity	GO:0006508//proteolysis;GO:0006952//defense response;GO:0010466//negative regulation of peptidase activity;GO:0010951//negative regulation of endopeptidase activity;GO:0031640//killing of cells of other organism;GO:0044130//negative regulation of growth of symbiont in host;GO:0050832//defense response to fungus;GO:0051841//positive regulation by host of cytolysis of symbiont cells;GO:0090501//RNA…	7
Zm00001d031969	571	641	793	158	73	363	31.91	27.14	32.55	7.75	4.57	15.86	30.5333	9.39333	-1.70068	1.45e-05	0.000427778	-	RNA-binding protein CP31B chloroplastic	-	-	-	-	GO:0009507//chloroplast;GO:0009535//chloroplast thylakoid membrane;GO:1990904//ribonucleoprotein complex	GO:0003676//nucleic acid binding;GO:0003723//RNA binding;GO:0003729//mRNA binding	GO:1901259//chloroplast rRNA processing	5
Zm00001d047128	705	1153	1219	269	270	666	17.3	20.84	21.63	5.81	7.21	12.49	19.9233	8.50333	-1.22836	1.46e-05	0.000429722	MureinE1	MureinE1	-	-	-	-	GO:0005737//cytoplasm;GO:0009295//nucleoid;GO:0009507//chloroplast;GO:0009536//plastid;GO:0042644//chloroplast nucleoid	GO:0005524//ATP binding;GO:0016874//ligase activity;GO:0016881//acid-amino acid ligase activity	GO:0008360//regulation of cell shape;GO:0009058//biosynthetic process;GO:0009658//chloroplast organization;GO:0010020//chloroplast fission;GO:0010468//regulation of gene expression;GO:0051301//cell division	5
Zm00001d037916	48	80	54	274	300	102	3.32	4.07	2.7	16.7	22.56	5.4	3.36333	14.8867	2.14606	1.5e-05	0.000440343	thiamin diphosphokinase2	thiamin diphosphokinase2	-	-	-	-	-	GO:0000166//nucleotide binding;GO:0004788//thiamine diphosphokinase activity;GO:0005524//ATP binding;GO:0016301//kinase activity;GO:0016740//transferase activity;GO:0030975//thiamine binding	GO:0006772//thiamine metabolic process;GO:0009229//thiamine diphosphate biosynthetic process;GO:0016310//phosphorylation	6
Zm00001d002823	2039	1188	881	6970	4513	3417	64.69	27.71	20.23	194.87	155.68	82.95	37.5433	144.5	1.94444	1.51e-05	0.000440343	-	Hsp70-Hsp90 organizing protein 3	-	-	-	-	-	GO:0005515//protein binding;GO:0051879//Hsp90 protein binding	-	3
Zm00001d004480	128	131	242	828	395	352	9.48	7.13	12.97	54.05	31.81	19.95	9.86	35.27	1.83878	1.51e-05	0.000440343	-	Calcium ion binding protein	-	-	-	-	-	GO:0005509//calcium ion binding	-	3
Zm00001d010852	1736	3388	3487	607	453	1664	28.11	40.62	41.12	8.67	7.96	20.64	36.6167	12.4233	-1.55945	1.53e-05	0.000442959	-	Translocase of chloroplast 159 chloroplastic	-	-	-	-	GO:0009707//chloroplast outer membrane	GO:0005525//GTP binding;GO:0016817//hydrolase activity, acting on acid anhydrides	GO:0045036//protein targeting to chloroplast	5
Zm00001d016902	817	1644	1666	7250	4937	2014	32.99	50.93	52.79	284.67	237.75	66.4	45.57	196.273	2.10671	1.53e-05	0.000444084	-	Bifunctional riboflavin biosynthesis protein RIBA 1 chloroplastic	Metabolism;Metabolism;Metabolism;Metabolism	Global and overview maps;Global and overview maps;Metabolism of cofactors and vitamins;Metabolism of cofactors and vitamins	ko01100//Metabolic pathways;ko01110//Biosynthesis of secondary metabolites;ko00790//Folate biosynthesis;ko00740//Riboflavin metabolism	K14652;K14652;K14652;K14652	GO:0009507//chloroplast	GO:0003935//GTP cyclohydrolase II activity;GO:0008686//3,4-dihydroxy-2-butanone-4-phosphate synthase activity;GO:0016829//lyase activity;GO:0046872//metal ion binding	GO:0009231//riboflavin biosynthetic process	2
Zm00001d021698	38	39	46	165	202	77	1.7	1.28	1.49	6.51	9.83	2.64	1.49	6.32667	2.08613	1.56e-05	0.0004516	-	Receptor-like protein kinase RK20-1	-	-	-	-	GO:0016020//membrane;GO:0016021//integral component of membrane	GO:0004672//protein kinase activity;GO:0005524//ATP binding;GO:0016301//kinase activity	GO:0006468//protein phosphorylation;GO:0016310//phosphorylation	6
Zm00001d024853	936	1747	1068	4174	3994	2045	59.35	81.47	49.03	233.27	275.41	99.22	63.2833	202.633	1.67897	1.57e-05	0.000452465	1-aminocyclopropane-1-carboxylate oxidase15	1-aminocyclopropane-1-carboxylate oxidase15	-	-	-	-	-	GO:0016491//oxidoreductase activity;GO:0046872//metal ion binding;GO:0051213//dioxygenase activity	GO:0055114//oxidation-reduction process	2
Zm00001d033637	43	45	60	114	79	139	3.49	2.69	3.52	8.15	6.97	8.63	3.23333	7.91667	1.29187	1.58e-05	0.000454738	-	GNS1/SUR4 membrane protein family	-	-	-	-	GO:0016020//membrane;GO:0016021//integral component of membrane;GO:0030176//integral component of endoplasmic reticulum membrane	GO:0009922//fatty acid elongase activity	GO:0019367//fatty acid elongation, saturated fatty acid;GO:0030148//sphingolipid biosynthetic process;GO:0034625//fatty acid elongation, monounsaturated fatty acid;GO:0034626//fatty acid elongation, polyunsaturated fatty acid;GO:0042761//very long-chain fatty acid biosynthetic process	10
Zm00001d014129	225	308	270	515	511	454	7.34	7.39	6.44	14.89	18.32	11.37	7.05667	14.86	1.07438	1.58e-05	0.000455944	-	Organic cation/carnitine transporter 7	-	-	-	-	GO:0005887//integral component of plasma membrane;GO:0016020//membrane;GO:0016021//integral component of membrane	GO:0005215//transporter activity;GO:0022857//transmembrane transporter activity	GO:0055085//transmembrane transport	6
Zm00001d018233	71	87	84	146	195	172	1.67	1.64	1.42	3.28	4.98	3.2	1.57667	3.82	1.27669	1.62e-05	0.000466225	-	Probable cyclic nucleotide-gated ion channel 20 chloroplastic	Organismal Systems	Environmental adaptation	ko04626//Plant-pathogen interaction	K05391	GO:0016020//membrane;GO:0016021//integral component of membrane	GO:0005216//ion channel activity	GO:0006811//ion transport;GO:0034220//ion transmembrane transport;GO:0055085//transmembrane transport	7
Zm00001d038891	1322	738	1158	358	230	550	46.68	19.03	29.85	10.79	9.29	15.28	31.8533	11.7867	-1.43429	1.64e-05	0.000470633	-	Phosphoethanolamine N-methyltransferase 3	Metabolism	Lipid metabolism	ko00564//Glycerophospholipid metabolism	K05929	-	GO:0000234//phosphoethanolamine N-methyltransferase activity;GO:0008168//methyltransferase activity;GO:0016740//transferase activity	GO:0006656//phosphatidylcholine biosynthetic process;GO:0032259//methylation	1
Zm00001d011396	114	147	114	345	350	223	8.76	8.3	6.34	23.36	29.24	13.11	7.8	21.9033	1.4896	1.67e-05	0.000479545	-	GTPase activating protein%3B Putative calcium-dependent lipid-binding (CaLB domain) family protein	-	-	-	-	-	-	-	6
Zm00001d028373	473	636	830	173	162	414	24.45	23.88	29.49	8.36	8.16	16.03	25.94	10.85	-1.25748	1.68e-05	0.000479545	translocon of outer membrane of chloroplast35	translocon of outer membrane of chloroplast35	-	-	-	-	GO:0009507//chloroplast;GO:0009527//plastid outer membrane;GO:0009536//plastid;GO:0009707//chloroplast outer membrane;GO:0016020//membrane;GO:0016021//integral component of membrane	GO:0000166//nucleotide binding;GO:0005525//GTP binding;GO:0015450//P-P-bond-hydrolysis-driven protein transmembrane transporter activity;GO:0016787//hydrolase activity;GO:0046872//metal ion binding	GO:0006886//intracellular protein transport;GO:0015031//protein transport;GO:0071806//protein transmembrane transport	5
Zm00001d048687	95	86	94	155	254	240	3.81	2.57	2.73	5.54	11.11	7.41	3.03667	8.02	1.40111	1.68e-05	0.000480385	-	Heat shock 70 kDa protein 3	Genetic Information Processing;Genetic Information Processing;Cellular Processes	Folding, sorting and degradation;Transcription;Transport and catabolism	ko04141//Protein processing in endoplasmic reticulum;ko03040//Spliceosome;ko04144//Endocytosis	K03283;K03283;K03283	GO:0005737//cytoplasm	GO:0000166//nucleotide binding;GO:0005524//ATP binding;GO:0016887//ATPase activity;GO:0031072//heat shock protein binding;GO:0042623//ATPase activity, coupled;GO:0044183//protein binding involved in protein folding;GO:0051082//unfolded protein binding;GO:0051787//misfolded protein binding	GO:0006986//response to unfolded protein;GO:0034605//cellular response to heat;GO:0034620//cellular response to unfolded protein;GO:0042026//protein refolding;GO:0051085//chaperone mediated protein folding requiring cofactor	7
Zm00001d025799	202	270	235	1086	1115	328	7.01	6.88	5.88	33.99	42.94	8.91	6.59	28.6133	2.11834	1.71e-05	0.000487977	-	Calmodulin-binding receptor-like cytoplasmic kinase 3	-	-	-	-	GO:0005886//plasma membrane;GO:0009506//plasmodesma	GO:0000166//nucleotide binding;GO:0004672//protein kinase activity;GO:0004674//protein serine/threonine kinase activity;GO:0005524//ATP binding;GO:0016301//kinase activity	GO:0006468//protein phosphorylation;GO:0016310//phosphorylation;GO:0046777//protein autophosphorylation	2
MSTRG.5890	66	1	75	0	0	1	14.1	0.16	11.49	0	0	0.16	8.58333	0.0533333	-7.33036	1.72e-05	0.000491781	--	-	-	-	-	-	-	-	-	1
Zm00001d010197	44	60	40	108	136	113	1.84	1.85	1.21	3.98	6.19	3.62	1.63333	4.59667	1.49277	1.74e-05	0.000496536	-	Amidophosphoribosyltransferase	Metabolism;Metabolism;Metabolism;Metabolism	Global and overview maps;Global and overview maps;Nucleotide metabolism;Amino acid metabolism	ko01100//Metabolic pathways;ko01110//Biosynthesis of secondary metabolites;ko00230//Purine metabolism;ko00250//Alanine, aspartate and glutamate metabolism	K00764;K00764;K00764;K00764	-	GO:0004044//amidophosphoribosyltransferase activity;GO:0016740//transferase activity;GO:0016757//transferase activity, transferring glycosyl groups;GO:0046872//metal ion binding;GO:0051536//iron-sulfur cluster binding	GO:0006164//purine nucleotide biosynthetic process;GO:0006189//'de novo' IMP biosynthetic process;GO:0009113//purine nucleobase biosynthetic process;GO:0009116//nucleoside metabolic process	6
Zm00001d016884	20	53	43	85	89	118	0.74	1.46	1.18	2.82	3.64	3.38	1.12667	3.28	1.54164	1.76e-05	0.000501311	-	F11F12.5 protein	-	-	-	-	GO:0016020//membrane;GO:0016021//integral component of membrane	-	-	7
Zm00001d002149	268	302	231	443	548	556	4.86	4.35	3.1	6.91	10.97	7.63	4.10333	8.50333	1.05123	1.77e-05	0.000503365	-	Probable galacturonosyltransferase 10	Metabolism	Carbohydrate metabolism	ko00520//Amino sugar and nucleotide sugar metabolism	K13648	GO:0000139//Golgi membrane;GO:0005794//Golgi apparatus	GO:0016740//transferase activity;GO:0016757//transferase activity, transferring glycosyl groups;GO:0047262//polygalacturonate 4-alpha-galacturonosyltransferase activity	GO:0045489//pectin biosynthetic process;GO:0071555//cell wall organization	7
Zm00001d019980	212	236	302	91	44	138	16.06	13.31	16.56	6.08	3.63	7.93	15.31	5.88	-1.38059	1.78e-05	0.000504619	-	Phosphoglycerate mutase family protein	-	-	-	-	-	-	-	5
Zm00001d027441	23	23	9	62	73	72	0.91	0.67	0.26	2.17	3.15	2.19	0.613333	2.50333	2.02911	1.79e-05	0.000504619	-	Pectin lyase-like superfamily protein	-	-	-	-	GO:0005576//extracellular region	GO:0004650//polygalacturonase activity;GO:0016787//hydrolase activity;GO:0016798//hydrolase activity, acting on glycosyl bonds;GO:0016829//lyase activity	GO:0005975//carbohydrate metabolic process;GO:0008152//metabolic process;GO:0071555//cell wall organization	7
Zm00001d033983	1846	2622	2683	6841	3754	4307	125.98	132.03	129.18	408.84	273.34	224.45	129.063	302.21	1.22747	1.79e-05	0.000504832	-	Aluminium induced protein with YGL and LRDR motifs	-	-	-	-	-	-	-	3
Zm00001d053994	974	1562	1412	2565	2455	2128	28.57	34.03	30.03	66.74	78.5	47.82	30.8767	64.3533	1.0595	1.79e-05	0.000504832	-	Putative CRAL/TRIO domain containing%2C Sec14p-like phosphatidylinositol transfer family protein	-	-	-	-	-	-	-	6
Zm00001d012725	118	159	149	48	29	82	4.13	4.09	3.77	1.48	1.1	2.2	3.99667	1.59333	-1.32675	1.81e-05	0.000509393	TCP-transcription factor 29	Transcription factor TCP4	-	-	-	-	GO:0005634//nucleus	GO:0003700//transcription factor activity, sequence-specific DNA binding;GO:0043565//sequence-specific DNA binding	GO:0006351//transcription, DNA-templated;GO:0006355//regulation of transcription, DNA-templated;GO:0048831//regulation of shoot system development;GO:2000032//regulation of secondary shoot formation	5
Zm00001d021929	10	25	6	36	53	247	0.46	0.85	0.2	1.46	2.65	8.69	0.503333	4.26667	3.08352	1.83e-05	0.000513348	geranylgeranyl pyrophosphate synthase2	geranylgeranyl pyrophosphate synthase2	-	-	-	-	-	GO:0004311//farnesyltranstransferase activity;GO:0016740//transferase activity	GO:0008299//isoprenoid biosynthetic process	8
Zm00001d017907	564	449	474	155	71	264	59.39	34.77	36.13	14.38	8.13	21.27	43.43	14.5933	-1.57338	1.86e-05	0.000522508	-	Protein TIC 20-v chloroplastic	-	-	-	-	GO:0016020//membrane;GO:0016021//integral component of membrane	-	-	1
Zm00001d042624	155	295	279	580	453	440	9.44	13.21	12.3	31.14	30.01	20.51	11.65	27.22	1.22434	1.89e-05	0.000530697	-	Probable pectinesterase/pectinesterase inhibitor 51	-	-	-	-	GO:0005618//cell wall	GO:0016787//hydrolase activity;GO:0030599//pectinesterase activity;GO:0045330//aspartyl esterase activity;GO:0046910//pectinesterase inhibitor activity	GO:0042545//cell wall modification;GO:0043086//negative regulation of catalytic activity	4
Zm00001d037852	356	590	394	861	1045	824	5.84	6.92	4.45	12.32	17.98	10.17	5.73667	13.49	1.23361	1.92e-05	0.000538096	-	Mediator of RNA polymerase II transcription subunit 33A	-	-	-	-	GO:0016592//mediator complex	-	GO:2000762//regulation of phenylpropanoid metabolic process	6
Zm00001d020614	695	1416	1165	6885	5175	1328	33.85	50.72	41.08	295.56	274.1	49.49	41.8833	206.383	2.30088	1.94e-05	0.000541275	ZIM-transcription factor 28	ZIM-transcription factor 28	Environmental Information Processing	Signal transduction	ko04075//Plant hormone signal transduction	K13464	GO:0005634//nucleus	-	GO:0009611//response to wounding;GO:0031347//regulation of defense response;GO:2000022//regulation of jasmonic acid mediated signaling pathway	2
Zm00001d029885	103	168	155	279	197	286	5.45	6.54	5.94	13.02	11.34	11.59	5.97667	11.9833	1.00362	1.94e-05	0.000541329	GRMZM2G154580	Zinc finger protein CONSTANS-LIKE 5	-	-	-	-	GO:0005634//nucleus	GO:0005515//protein binding	GO:0009909//regulation of flower development	10
Zm00001d020887	12	11	15	75	68	31	0.5	0.34	0.45	2.75	3.08	0.99	0.43	2.27333	2.4024	2.03e-05	0.000562372	-	Aspartyl protease AED1	-	-	-	-	-	GO:0004190//aspartic-type endopeptidase activity;GO:0008233//peptidase activity;GO:0016787//hydrolase activity	GO:0006508//proteolysis;GO:0030163//protein catabolic process	2
Zm00001d029529	372	411	412	940	698	679	17.24	14	13.82	38.38	35.16	24.07	15.02	32.5367	1.11518	2.05e-05	0.000565155	-	Ninja-family protein AFP3	-	-	-	-	GO:0005634//nucleus	-	GO:0007165//signal transduction;GO:0045892//negative regulation of transcription, DNA-templated	4
Zm00001d037656	1	9	8	41	36	29	0.07	0.46	0.4	2.52	2.74	1.55	0.31	2.27	2.87235	2.07e-05	0.000568933	-	Xylanase inhibitor protein 1	-	-	-	-	GO:0005576//extracellular region	GO:0004568//chitinase activity;GO:0016787//hydrolase activity;GO:0016798//hydrolase activity, acting on glycosyl bonds	GO:0005975//carbohydrate metabolic process;GO:0008152//metabolic process;GO:0045493//xylan catabolic process	4
Zm00001d002261	71	45	12	161	194	318	2.97	1.24	0.35	5.77	9.72	10.2	1.52	8.56333	2.4941	2.12e-05	0.000582238	-	Peroxisomal (S)-2-hydroxy-acid oxidase GLO1	-	-	-	-	GO:0005777//peroxisome	GO:0003824//catalytic activity;GO:0004459//L-lactate dehydrogenase activity;GO:0008891//glycolate oxidase activity;GO:0010181//FMN binding;GO:0016491//oxidoreductase activity	GO:0019516//lactate oxidation;GO:0055114//oxidation-reduction process	7
Zm00001d018366	1627	2435	2876	939	652	1555	72.7	80.01	93.01	36.98	31.68	53.17	81.9067	40.61	-1.01215	2.14e-05	0.000585077	embryo defective17	embryo defective17	-	-	-	-	-	GO:0003743//translation initiation factor activity;GO:0043022//ribosome binding	GO:0006413//translational initiation;GO:0032790//ribosome disassembly	5
Zm00001d025401	2726	6975	5865	15938	15098	8922	235.87	443.75	367.27	1215.31	1420.43	590.68	348.963	1075.47	1.62382	2.23e-05	0.000608047	abscisic acid stress ripening5	abscisic acid stress ripening5	-	-	-	-	-	-	-	2
Zm00001d045340	180	101	75	10	10	44	11.74	5.32	3.71	0.8	0.57	1.87	6.92333	1.08	-2.68044	2.23e-05	0.000608697	-	Pyridoxal-5'-phosphate-dependent enzyme family protein	Metabolism;Metabolism;Metabolism;Metabolism;Metabolism;Metabolism	Global and overview maps;Global and overview maps;Global and overview maps;Global and overview maps;Amino acid metabolism;Energy metabolism	ko01100//Metabolic pathways;ko01110//Biosynthesis of secondary metabolites;ko01200//Carbon metabolism;ko01230//Biosynthesis of amino acids;ko00270//Cysteine and methionine metabolism;ko00920//Sulfur metabolism	K01738;K01738;K01738;K01738;K01738;K01738	GO:0005737//cytoplasm	GO:0004124//cysteine synthase activity;GO:0030170//pyridoxal phosphate binding	GO:0006535//cysteine biosynthetic process from serine	1
Zm00001d042209	8	1	4	19	62	45	0.56	0.05	0.2	1.16	4.68	2.39	0.27	2.74333	3.3449	2.24e-05	0.000609807	-	methyl esterase 10	-	-	-	-	-	GO:0080030//methyl indole-3-acetate esterase activity;GO:0080031//methyl salicylate esterase activity;GO:0080032//methyl jasmonate esterase activity	GO:0009694//jasmonic acid metabolic process;GO:0009696//salicylic acid metabolic process	7
Zm00001d038392	250	402	275	569	570	559	12.36	14.61	9.84	24.79	30.64	21.14	12.27	25.5233	1.05668	2.35e-05	0.000635743	-	Lung seven transmembrane receptor family protein	-	-	-	-	GO:0016020//membrane;GO:0016021//integral component of membrane	-	-	4
Zm00001d026560	1668	2427	2364	784	536	1498	117.52	125.74	120.55	48.68	41.06	80.76	121.27	56.8333	-1.09341	2.39e-05	0.000645338	-	OSJNBa0043A12.15 protein; protein; Thioredoxin-like protein	-	-	-	-	-	-	-	5
Zm00001d013402	75	129	110	379	324	173	1.45	1.79	1.5	6.32	6.57	2.38	1.58	5.09	1.68774	2.4e-05	0.000646241	phytochromeA2	phytochromeA2	-	-	-	-	GO:0005622//intracellular;GO:0005634//nucleus	GO:0000155//phosphorelay sensor kinase activity;GO:0005515//protein binding;GO:0009881//photoreceptor activity;GO:0042803//protein homodimerization activity	GO:0000160//phosphorelay signal transduction system;GO:0006355//regulation of transcription, DNA-templated;GO:0007165//signal transduction;GO:0009584//detection of visible light;GO:0009585//red, far-red light phototransduction;GO:0017006//protein-tetrapyrrole linkage;GO:0018298//protein-chromophore linkage;GO:0023014//signal transduction by protein phosphorylation;GO:0050896//response to stimulus	2
Zm00001d017167	321	460	449	721	832	689	17.86	18.82	18.08	35.35	50.32	29.33	18.2533	38.3333	1.07044	2.45e-05	0.000660156	-	Integrin-linked protein kinase family	-	-	-	-	-	GO:0004672//protein kinase activity;GO:0005524//ATP binding;GO:0016301//kinase activity	GO:0006468//protein phosphorylation;GO:0007229//integrin-mediated signaling pathway;GO:0016310//phosphorylation	6
Zm00001d043701	3	22	17	772	406	40	0.14	0.73	0.56	30.79	19.98	1.38	0.476667	17.3833	5.18858	2.47e-05	0.0006651	-	IAA-amino acid hydrolase ILR1-like 4	-	-	-	-	GO:0005783//endoplasmic reticulum	GO:0010179//IAA-Ala conjugate hydrolase activity;GO:0016787//hydrolase activity	GO:0009850//auxin metabolic process	3
Zm00001d002610	190	299	138	502	553	458	7.23	8.37	3.8	16.84	22.89	13.34	6.46667	17.69	1.45184	2.52e-05	0.000675766	-	cytochrome P450 family 704 subfamily A polypeptide 2	-	-	-	-	GO:0016020//membrane;GO:0016021//integral component of membrane	GO:0005506//iron ion binding;GO:0016705//oxidoreductase activity, acting on paired donors, with incorporation or reduction of molecular oxygen;GO:0020037//heme binding	GO:0055114//oxidation-reduction process	6
Zm00001d017685	103	151	198	353	239	307	2.8	3.37	4.39	9.5	8.14	7.26	3.52	8.3	1.23754	2.52e-05	0.000675976	-	Chaperone DnaJ-domain superfamily protein	-	-	-	-	-	-	-	4
Zm00001d013536	41	48	53	7	2	17	2.14	1.77	1.95	0.31	0.11	0.65	1.95333	0.356667	-2.45329	2.53e-05	0.000675976	-	HPP	-	-	-	-	GO:0016020//membrane;GO:0016021//integral component of membrane	-	-	5
Zm00001d048947	17	25	25	66	48	64	2.19	2.36	2.33	7.48	6.71	6.3	2.29333	6.83	1.57444	2.54e-05	0.000680106	pathogenesis-related protein3	pathogenesis-related protein3	-	-	-	-	-	-	GO:0042742//defense response to bacterium;GO:0050832//defense response to fungus	4
Zm00001d033853	277	768	504	151	124	271	12.62	25.76	16.65	6.09	6.16	9.44	18.3433	7.23	-1.34319	2.55e-05	0.000681221	-	Inositol-tetrakisphosphate 1-kinase 3	Metabolism;Environmental Information Processing;Metabolism	Global and overview maps;Signal transduction;Carbohydrate metabolism	ko01100//Metabolic pathways;ko04070//Phosphatidylinositol signaling system;ko00562//Inositol phosphate metabolism	K00913;K00913;K00913	GO:0005622//intracellular;GO:0005737//cytoplasm	GO:0000166//nucleotide binding;GO:0000287//magnesium ion binding;GO:0005524//ATP binding;GO:0016301//kinase activity;GO:0016740//transferase activity;GO:0046872//metal ion binding;GO:0047325//inositol tetrakisphosphate 1-kinase activity;GO:0052725//inositol-1,3,4-trisphosphate 6-kinase activity;GO:0052726//inositol-1,3,4-trisphosphate 5-kinase activity	GO:0016310//phosphorylation;GO:0032957//inositol trisphosphate metabolic process;GO:0052746//inositol phosphorylation	5
Zm00001d020921	1	3	3	9	25	55	0.03	0.07	0.07	0.27	0.92	1.42	0.0566667	0.87	3.94044	2.55e-05	0.000681221	-	Tonoplast dicarboxylate transporter	-	-	-	-	GO:0016020//membrane;GO:0016021//integral component of membrane	GO:0005215//transporter activity;GO:0022857//transmembrane transporter activity	GO:0006814//sodium ion transport;GO:0055085//transmembrane transport	8
Zm00001d018828	202	208	198	475	464	354	4.38	3.42	3.12	8.92	10.85	5.88	3.64	8.55	1.23199	2.56e-05	0.000682379	-	ubiquitin-specific protease 8	-	-	-	-	-	GO:0008233//peptidase activity;GO:0008234//cysteine-type peptidase activity;GO:0016787//hydrolase activity;GO:0036459//thiol-dependent ubiquitinyl hydrolase activity	GO:0006508//proteolysis;GO:0006511//ubiquitin-dependent protein catabolic process;GO:0016579//protein deubiquitination	6
Zm00001d019254	8	12	12	29	38	50	0.37	0.41	0.41	1.19	1.93	1.79	0.396667	1.63667	2.04476	2.58e-05	0.000687172	-	UDP-glycosyltransferase 76C1	-	-	-	-	GO:0043231//intracellular membrane-bounded organelle	GO:0008194//UDP-glycosyltransferase activity;GO:0016740//transferase activity;GO:0016758//transferase activity, transferring hexosyl groups;GO:0080043//quercetin 3-O-glucosyltransferase activity;GO:0080044//quercetin 7-O-glucosyltransferase activity	-	7
Zm00001d025629	1524	1952	1820	493	362	1195	30.46	29.29	26.1	9.12	8.03	19	28.6167	12.05	-1.24782	2.61e-05	0.000694452	CRM family member2	CRM family member2	-	-	-	-	-	GO:0003723//RNA binding	-	5
Zm00001d031152	16	47	23	40	98	641	2.11	4.55	2.19	4.64	14.03	64.56	2.95	27.7433	3.23335	2.63e-05	0.000697489	-	Osmotin-like protein OSM34	-	-	-	-	GO:0005576//extracellular region	-	GO:0006952//defense response	8
Zm00001d016483	114	162	109	270	258	245	3.21	3.35	2.2	6.65	7.8	5.26	2.92	6.57	1.16993	2.65e-05	0.000703385	-	MACPF domain-containing protein	-	-	-	-	GO:0005886//plasma membrane	-	GO:0006955//immune response;GO:0009626//plant-type hypersensitive response	4
Zm00001d006534	75	115	83	243	258	165	5.27	5.95	4.22	15.03	19.7	8.87	5.14667	14.5333	1.49766	2.66e-05	0.000704014	-	-	-	-	-	-	GO:0016020//membrane;GO:0016021//integral component of membrane	-	-	6
Zm00001d002592	22	59	23	177	68	133	0.77	1.51	0.58	5.44	2.58	3.55	0.953333	3.85667	2.0163	2.73e-05	0.000718688	1-aminocyclopropane-1-carboxylate synthase2	1-aminocyclopropane-1-carboxylate synthase2	Metabolism;Metabolism;Environmental Information Processing;Metabolism	Global and overview maps;Global and overview maps;Signal transduction;Amino acid metabolism	ko01100//Metabolic pathways;ko01110//Biosynthesis of secondary metabolites;ko04016//MAPK signaling pathway - plant;ko00270//Cysteine and methionine metabolism	K20772;K20772;K20772;K20772	-	GO:0003824//catalytic activity;GO:0030170//pyridoxal phosphate binding	GO:0009058//biosynthetic process	10
Zm00001d002965	4	4	2	62	38	10	0.45	0.33	0.16	6.19	4.68	0.87	0.313333	3.91333	3.64263	2.73e-05	0.000719565	-	Nicotinamidase 2	-	-	-	-	-	GO:0003824//catalytic activity	-	2
Zm00001d019225	58	56	96	204	152	150	2.1	1.49	2.52	6.51	5.99	4.16	2.03667	5.55333	1.44714	2.76e-05	0.000725351	-	Amino acid transporter ANT1	-	-	-	-	GO:0005789//endoplasmic reticulum membrane;GO:0016020//membrane;GO:0016021//integral component of membrane	GO:0015171//amino acid transmembrane transporter activity;GO:0015173//aromatic amino acid transmembrane transporter activity;GO:0015175//neutral amino acid transmembrane transporter activity	GO:0003333//amino acid transmembrane transport;GO:0009624//response to nematode;GO:0015801//aromatic amino acid transport;GO:0015804//neutral amino acid transport	4
Zm00001d028229	95	194	234	718	365	356	2.66	3.98	4.74	17.7	11.09	7.62	3.79333	12.1367	1.67783	2.78e-05	0.000730445	-	myosin-related	-	-	-	-	-	-	-	3
Zm00001d035812	1966	3549	3639	625	489	1859	34.3	45.42	45.79	9.64	9.24	24.67	41.8367	14.5167	-1.52706	2.82e-05	0.000737195	-	Translocase of chloroplast 159 chloroplastic	-	-	-	-	GO:0009707//chloroplast outer membrane	GO:0005525//GTP binding;GO:0016817//hydrolase activity, acting on acid anhydrides	GO:0045036//protein targeting to chloroplast	5
Zm00001d047955	1151	1619	1226	2907	2243	2206	42.27	44.04	32.53	95.18	89.78	61.91	39.6133	82.29	1.05473	2.87e-05	0.000748139	-	Stress inducible protein coi6.1 [Source:UniProtKB/TrEMBL;Acc:C4J684]	-	-	-	-	-	-	-	4
Zm00001d047397	72	114	104	260	242	168	6.29	7.33	6.58	20.03	23	11.24	6.73333	18.09	1.4258	2.98e-05	0.000771895	-	transmembrane protein G1P-related 1	-	-	-	-	GO:0005886//plasma membrane;GO:0016020//membrane;GO:0016021//integral component of membrane	GO:0020037//heme binding	GO:0017003//protein-heme linkage;GO:0017004//cytochrome complex assembly	2
Zm00001d029353	7	3	2	33	30	24	0.35	0.11	0.09	1.46	1.64	0.93	0.183333	1.34333	2.87328	2.99e-05	0.000773259	benzoxazinone synthesis12	benzoxazinone synthesis12	-	-	-	-	-	GO:0008168//methyltransferase activity;GO:0008171//O-methyltransferase activity;GO:0008757//S-adenosylmethionine-dependent methyltransferase activity;GO:0016740//transferase activity;GO:0046983//protein dimerization activity	GO:0019438//aromatic compound biosynthetic process;GO:0032259//methylation	4
Zm00001d046346	2	5	2	23	24	21	0.1	0.18	0.07	0.98	1.26	0.77	0.116667	1.00333	3.10434	3.06e-05	0.000791168	bHLH-transcription factor 98	Putative HLH DNA-binding domain superfamily protein	-	-	-	-	-	GO:0003677//DNA binding;GO:0046983//protein dimerization activity	-	4
Zm00001d016806	31	63	29	89	101	129	1.1	1.64	0.74	2.78	3.89	3.5	1.16	3.39	1.54716	3.07e-05	0.000791168	-	UDP-glucuronate:xylan alpha-glucuronosyltransferase 1	-	-	-	-	-	GO:0016740//transferase activity;GO:0016757//transferase activity, transferring glycosyl groups	GO:0045492//xylan biosynthetic process	7
Zm00001d030148	691	905	764	1705	1550	1252	27.48	26.46	21.99	59.75	67.02	38.1	25.31	54.9567	1.11859	3.07e-05	0.00079239	-	-	-	-	-	-	GO:0009507//chloroplast	-	GO:0009816//defense response to bacterium, incompatible interaction	2
Zm00001d008467	849	1269	835	2314	2453	1647	24.5	26.88	17.44	58.88	76.89	36.35	22.94	57.3733	1.32251	3.09e-05	0.000796279	-	Cysteine-rich receptor-like protein kinase 37	-	-	-	-	-	GO:0004672//protein kinase activity;GO:0005524//ATP binding;GO:0016301//kinase activity;GO:0030247//polysaccharide binding	GO:0006468//protein phosphorylation;GO:0016310//phosphorylation	6
Zm00001d012575	245	324	232	60	51	163	7.3	7.11	5	1.58	1.65	3.72	6.47	2.31667	-1.48172	3.15e-05	0.00080993	-	Protein MICRORCHIDIA 6	-	-	-	-	-	-	-	1
Zm00001d019905	57	61	48	4	6	22	1	0.89	0.71	0.09	0.15	0.33	0.866667	0.19	-2.18948	3.16e-05	0.000811217	argonaute6	argonaute6	-	-	-	-	GO:0005634//nucleus;GO:0016020//membrane;GO:0016021//integral component of membrane	GO:0003676//nucleic acid binding;GO:0005515//protein binding;GO:0035197//siRNA binding	GO:0006306//DNA methylation;GO:0006342//chromatin silencing;GO:0030422//production of siRNA involved in RNA interference;GO:0031047//gene silencing by RNA;GO:0051607//defense response to virus	1
Zm00001d029183	186	453	1224	151	92	117	6.8	12.15	32.32	4.87	3.63	3.25	17.09	3.91667	-2.12545	3.19e-05	0.0008157	-	cytochrome P450 family 81 subfamily D polypeptide 8	-	-	-	-	GO:0016020//membrane;GO:0016021//integral component of membrane	GO:0004497//monooxygenase activity;GO:0005506//iron ion binding;GO:0016491//oxidoreductase activity;GO:0016705//oxidoreductase activity, acting on paired donors, with incorporation or reduction of molecular oxygen;GO:0016709//oxidoreductase activity, acting on paired donors, with incorporation or reduction of molecular oxygen, NAD(P)H as one donor, and incorporation of one atom of oxygen;GO:00200…	GO:0042343//indole glucosinolate metabolic process;GO:0055114//oxidation-reduction process	9
Zm00001d013392	81	114	87	225	245	171	5.79	5.99	4.5	14.18	19.05	9.35	5.42667	14.1933	1.38708	3.19e-05	0.0008157	-	Histone H2A	-	-	-	-	GO:0000786//nucleosome;GO:0000790//nuclear chromatin;GO:0005634//nucleus;GO:0005694//chromosome	GO:0003677//DNA binding;GO:0046982//protein heterodimerization activity	GO:0006325//chromatin organization	6
Zm00001d021946	113	194	131	817	611	197	4.58	5.78	3.84	29.16	26.91	6.11	4.73333	20.7267	2.13056	3.28e-05	0.000838828	GRAS-transcription factor 38	-	-	-	-	-	GO:0005634//nucleus	GO:0003700//transcription factor activity, sequence-specific DNA binding;GO:0043565//sequence-specific DNA binding	GO:0006355//regulation of transcription, DNA-templated	2
Zm00001d053819	62	110	79	176	190	164	1.27	1.67	1.17	3.16	4.14	2.51	1.37	3.27	1.25511	3.3e-05	0.000841258	ARF-transcription factor 16	Auxin response factor 6	-	-	-	-	GO:0005634//nucleus	GO:0003677//DNA binding;GO:0005515//protein binding	GO:0006351//transcription, DNA-templated;GO:0006355//regulation of transcription, DNA-templated;GO:0009725//response to hormone;GO:0009734//auxin-activated signaling pathway	6
Zm00001d051637	16	39	30	128	170	52	0.33	0.6	0.45	2.35	3.85	0.83	0.46	2.34333	2.34886	3.33e-05	0.000847128	-	Protein NRT1/ PTR FAMILY 7.1	-	-	-	-	GO:0005886//plasma membrane;GO:0016020//membrane;GO:0016021//integral component of membrane	GO:0015112//nitrate transmembrane transporter activity;GO:0022857//transmembrane transporter activity	GO:0010167//response to nitrate;GO:0055085//transmembrane transport	6
Zm00001d004159	495	494	512	1269	1835	834	14.42	10.74	10.85	33.68	60.1	19.2	12.0033	37.66	1.6496	3.43e-05	0.000868774	-	SNARE-interacting protein KEULE	-	-	-	-	-	-	GO:0006904//vesicle docking involved in exocytosis;GO:0016192//vesicle-mediated transport	6
Zm00001d053127	184	156	100	33	39	66	7.06	4.38	2.75	1.13	1.65	1.8	4.73	1.52667	-1.63146	3.53e-05	0.000889057	-	Long chain acyl-CoA synthetase 2	Metabolism;Cellular Processes;Metabolism;Metabolism;Metabolism	Global and overview maps;Transport and catabolism;Global and overview maps;Lipid metabolism;Lipid metabolism	ko01100//Metabolic pathways;ko04146//Peroxisome;ko01212//Fatty acid metabolism;ko00061//Fatty acid biosynthesis;ko00071//Fatty acid degradation	K01897;K01897;K01897;K01897;K01897	GO:0005783//endoplasmic reticulum;GO:0009506//plasmodesma	GO:0003824//catalytic activity;GO:0004467//long-chain fatty acid-CoA ligase activity;GO:0031957//very long-chain fatty acid-CoA ligase activity	GO:0001676//long-chain fatty acid metabolic process;GO:0010143//cutin biosynthetic process;GO:0010311//lateral root formation;GO:0050832//defense response to fungus	1
Zm00001d044985	498	812	651	1793	1683	1004	15.07	16.73	14.05	48	56.34	23.85	15.2833	42.73	1.48329	3.54e-05	0.000890545	-	Pantothenate kinase family protein	Metabolism;Metabolism	Global and overview maps;Metabolism of cofactors and vitamins	ko01100//Metabolic pathways;ko00770//Pantothenate and CoA biosynthesis	K09680;K09680	GO:0005634//nucleus;GO:0005829//cytosol	GO:0004594//pantothenate kinase activity;GO:0005524//ATP binding;GO:0016301//kinase activity	GO:0015937//coenzyme A biosynthetic process;GO:0016310//phosphorylation	2
Zm00001d019750	104	305	182	687	658	354	7.24	15.62	9.18	42.18	49.84	18.87	10.68	36.9633	1.79118	3.55e-05	0.000892124	-	Calcium-dependent lipid-binding (CaLB domain) family protein	-	-	-	-	GO:0016020//membrane;GO:0016021//integral component of membrane	-	-	2
Zm00001d018693	839	1316	1512	459	300	807	24.25	27.97	31.63	11.69	9.43	17.85	27.95	12.99	-1.10545	3.58e-05	0.000897994	pentatricopeptide repeat 2	pentatricopeptide repeat 2	-	-	-	-	GO:0005739//mitochondrion;GO:0009507//chloroplast	GO:0005515//protein binding;GO:0019843//rRNA binding	GO:0009553//embryo sac development;GO:0009555//pollen development;GO:0009793//embryo development ending in seed dormancy;GO:0048868//pollen tube development	5
Zm00001d012510	27	39	16	58	79	141	1.27	1.35	0.55	2.41	4.05	5.09	1.05667	3.85	1.86534	3.59e-05	0.000899204	-	Putative cytochrome P450 superfamily protein	-	-	-	-	GO:0005774//vacuolar membrane;GO:0005783//endoplasmic reticulum;GO:0005794//Golgi apparatus;GO:0005886//plasma membrane;GO:0009505//plant-type cell wall;GO:0009506//plasmodesma;GO:0016020//membrane	GO:0004497//monooxygenase activity;GO:0005506//iron ion binding;GO:0016491//oxidoreductase activity;GO:0016705//oxidoreductase activity, acting on paired donors, with incorporation or reduction of molecular oxygen;GO:0016709//oxidoreductase activity, acting on paired donors, with incorporation or reduction of molecular oxygen, NAD(P)H as one donor, and incorporation of one atom of oxygen;GO:00167…	GO:0006744//ubiquinone biosynthetic process;GO:0009555//pollen development;GO:0009698//phenylpropanoid metabolic process;GO:0009808//lignin metabolic process;GO:0032502//developmental process;GO:0055114//oxidation-reduction process;GO:0080167//response to karrikin	8
Zm00001d003015	669	865	1038	376	219	562	18.19	17.29	20.43	9.01	6.47	11.69	18.6367	9.05667	-1.04109	3.59e-05	0.000899204	-	phenylalanine ammonia lyase6	Metabolism;Metabolism;Metabolism;Metabolism	Global and overview maps;Global and overview maps;Biosynthesis of other secondary metabolites;Amino acid metabolism	ko01100//Metabolic pathways;ko01110//Biosynthesis of secondary metabolites;ko00940//Phenylpropanoid biosynthesis;ko00360//Phenylalanine metabolism	K10775;K10775;K10775;K10775	GO:0005737//cytoplasm	GO:0003824//catalytic activity;GO:0016829//lyase activity;GO:0016841//ammonia-lyase activity;GO:0045548//phenylalanine ammonia-lyase activity	GO:0006559//L-phenylalanine catabolic process;GO:0009698//phenylpropanoid metabolic process;GO:0009800//cinnamic acid biosynthetic process	5
Zm00001d012522	34	31	30	102	66	81	1.61	1.08	1.03	4.26	3.4	2.94	1.24	3.53333	1.51069	3.62e-05	0.000903041	-	Calcium uniporter protein 5 mitochondrial	-	-	-	-	GO:0005739//mitochondrion;GO:0016020//membrane;GO:0016021//integral component of membrane	GO:0015292//uniporter activity	GO:0051560//mitochondrial calcium ion homeostasis;GO:0055085//transmembrane transport	4
Zm00001d051502	192	240	205	680	648	328	4.93	4.96	4.15	16.83	20.11	6.9	4.68	14.6133	1.6427	3.67e-05	0.000912186	calcium dependent protein kinase7	calcium dependent protein kinase7	Organismal Systems	Environmental adaptation	ko04626//Plant-pathogen interaction	K13412	GO:0005634//nucleus;GO:0005737//cytoplasm	GO:0000166//nucleotide binding;GO:0004672//protein kinase activity;GO:0004674//protein serine/threonine kinase activity;GO:0004683//calmodulin-dependent protein kinase activity;GO:0005509//calcium ion binding;GO:0005516//calmodulin binding;GO:0005524//ATP binding;GO:0009931//calcium-dependent protein serine/threonine kinase activity;GO:0016301//kinase activity	GO:0006468//protein phosphorylation;GO:0009738//abscisic acid-activated signaling pathway;GO:0016310//phosphorylation;GO:0018105//peptidyl-serine phosphorylation;GO:0035556//intracellular signal transduction;GO:0046777//protein autophosphorylation	2
Zm00001d003411	357	478	580	243	134	267	30.14	29.67	35.37	18.05	12.28	17.22	31.7267	15.85	-1.00121	3.71e-05	0.000921303	-	30S ribosomal protein 3 chloroplastic	-	-	-	-	GO:0005840//ribosome	GO:0003735//structural constituent of ribosome	GO:0006412//translation	5
Zm00001d029316	143	172	192	439	326	286	4.14	3.66	4.02	11.22	10.28	6.35	3.94	9.28333	1.23645	3.72e-05	0.000922669	-	Succinate dehydrogenase [ubiquinone] flavoprotein subunit 1 mitochondrial	-	-	-	-	GO:0005749//mitochondrial respiratory chain complex II, succinate dehydrogenase complex (ubiquinone);GO:0045282//plasma membrane succinate dehydrogenase complex	GO:0000104//succinate dehydrogenase activity;GO:0008177//succinate dehydrogenase (ubiquinone) activity;GO:0009055//electron carrier activity;GO:0050660//flavin adenine dinucleotide binding	GO:0006099//tricarboxylic acid cycle;GO:0006121//mitochondrial electron transport, succinate to ubiquinone;GO:0009061//anaerobic respiration	4
Zm00001d018906	135	164	166	69	45	94	5.92	5.29	5.27	2.67	2.15	3.16	5.49333	2.66	-1.04626	3.73e-05	0.000923105	-	-	-	-	-	-	-	-	GO:0009642//response to light intensity	5
Zm00001d012578	54	58	71	361	98	174	2.32	1.83	2.2	13.65	4.57	5.71	2.11667	7.97667	1.91399	3.73e-05	0.000923105	-	DNA glycosylase superfamily protein	-	-	-	-	-	GO:0003824//catalytic activity;GO:0008725//DNA-3-methyladenine glycosylase activity	GO:0006281//DNA repair;GO:0006284//base-excision repair	3
Zm00001d013468	217	217	355	80	30	129	7.86	5.66	9.25	2.55	1.16	3.49	7.59	2.4	-1.66107	3.78e-05	0.000933592	-	Protein FAF-like chloroplastic	-	-	-	-	-	-	-	5
Zm00001d019218	121	225	273	68	63	111	4.92	6.73	8.04	2.44	2.79	3.46	6.56333	2.89667	-1.18004	3.82e-05	0.00094174	-	Glycerol-3-phosphate dehydrogenase [NAD(+)] 2 chloroplastic	Metabolism;Metabolism	Global and overview maps;Lipid metabolism	ko01110//Biosynthesis of secondary metabolites;ko00564//Glycerophospholipid metabolism	K00006;K00006	GO:0005829//cytosol;GO:0009331//glycerol-3-phosphate dehydrogenase complex;GO:0009941//chloroplast envelope	GO:0004367//glycerol-3-phosphate dehydrogenase [NAD+] activity;GO:0016491//oxidoreductase activity;GO:0016616//oxidoreductase activity, acting on the CH-OH group of donors, NAD or NADP as acceptor;GO:0047952//glycerol-3-phosphate dehydrogenase [NAD(P)+] activity;GO:0051287//NAD binding	GO:0005975//carbohydrate metabolic process;GO:0006072//glycerol-3-phosphate metabolic process;GO:0006116//NADH oxidation;GO:0009627//systemic acquired resistance;GO:0045017//glycerolipid biosynthetic process;GO:0046168//glycerol-3-phosphate catabolic process;GO:0046486//glycerolipid metabolic process;GO:0055114//oxidation-reduction process	9
Zm00001d040020	35	33	44	98	86	84	1.39	0.92	1.27	3.48	3.61	2.46	1.19333	3.18333	1.41554	3.84e-05	0.000944579	-	Mannose-6-phosphate isomerase	Metabolism;Metabolism;Metabolism;Metabolism	Global and overview maps;Global and overview maps;Carbohydrate metabolism;Carbohydrate metabolism	ko01100//Metabolic pathways;ko01110//Biosynthesis of secondary metabolites;ko00520//Amino sugar and nucleotide sugar metabolism;ko00051//Fructose and mannose metabolism	K01809;K01809;K01809;K01809	GO:0005829//cytosol	GO:0004476//mannose-6-phosphate isomerase activity;GO:0008270//zinc ion binding;GO:0016853//isomerase activity;GO:0046872//metal ion binding	GO:0000032//cell wall mannoprotein biosynthetic process;GO:0005975//carbohydrate metabolic process;GO:0006486//protein glycosylation;GO:0009298//GDP-mannose biosynthetic process	4
Zm00001d048333	9	13	16	27	42	100	0.49	0.52	0.63	1.29	2.47	4.14	0.546667	2.63333	2.26816	3.86e-05	0.000948043	-	DUF1997 family protein	-	-	-	-	-	-	-	8
Zm00001d010743	143	160	101	336	338	267	6.35	5.22	3.25	13.14	16.32	9.07	4.94	12.8433	1.37844	3.92e-05	0.000962507	-	Putative CBL-interacting protein kinase family protein	-	-	-	-	-	GO:0000166//nucleotide binding;GO:0004672//protein kinase activity;GO:0004674//protein serine/threonine kinase activity;GO:0005524//ATP binding;GO:0016301//kinase activity;GO:0016740//transferase activity	GO:0006468//protein phosphorylation;GO:0007165//signal transduction;GO:0016310//phosphorylation	6
Zm00001d052393	92	148	116	592	626	149	1.47	1.74	1.34	8.34	10.88	1.82	1.51667	7.01333	2.2092	3.98e-05	0.000977229	-	Os01g0536600 protein	-	-	-	-	-	GO:0043531//ADP binding	-	2
Zm00001d007892	337	387	341	943	727	581	15.84	13.38	11.6	39.06	37.16	20.9	13.6067	32.3733	1.25049	3.99e-05	0.000978202	-	2-oxoisovalerate dehydrogenase subunit beta 1 mitochondrial	Metabolism;Metabolism;Metabolism;Metabolism	Global and overview maps;Global and overview maps;Amino acid metabolism;Carbohydrate metabolism	ko01100//Metabolic pathways;ko01110//Biosynthesis of secondary metabolites;ko00280//Valine, leucine and isoleucine degradation;ko00640//Propanoate metabolism	K00167;K00167;K00167;K00167	GO:0005739//mitochondrion;GO:0005947//mitochondrial alpha-ketoglutarate dehydrogenase complex	GO:0003824//catalytic activity;GO:0003826//alpha-ketoacid dehydrogenase activity	GO:0007584//response to nutrient;GO:0009083//branched-chain amino acid catabolic process;GO:0055114//oxidation-reduction process	2
Zm00001d044605	33	16	44	5	0	2	1.22	0.43	1.17	0.16	0	0.06	0.94	0.0733333	-3.68012	4e-05	0.000978202	-	Omega-3 fatty acid desaturase	-	-	-	-	GO:0016020//membrane;GO:0016021//integral component of membrane	GO:0016717//oxidoreductase activity, acting on paired donors, with oxidation of a pair of donors resulting in the reduction of molecular oxygen to two molecules of water	GO:0006629//lipid metabolic process;GO:0055114//oxidation-reduction process	1
Zm00001d038288	1	1	0	12	49	13	0.08	0.06	0	0.81	4.07	0.76	0.0466667	1.88	5.3322	4.06e-05	0.000991613	MYB-related-transcription factor 13	Putative MYB DNA-binding domain superfamily protein	-	-	-	-	GO:0005634//nucleus	GO:0003677//DNA binding	-	6
MSTRG.1017	0	0	1	14	37	9	0	0	0.07	0.85	2.7	0.47	0.0233333	1.34	5.8437	4.08e-05	0.000995942	--	CAI-1 autoinducer sensor kinase/phosphatase cqsS isoform 1 [Zea mays]	-	-	-	-	-	-	-	6
MSTRG.3159	8	24	14	156	85	27	0.61	1.34	0.77	10.43	7.01	1.57	0.906667	6.33667	2.80508	4.11e-05	0.0010026	--	hypothetical protein SORBI_3001G174150 [Sorghum bicolor]	-	-	-	-	-	-	-	3
Zm00001d002372	127	176	174	340	293	266	3.99	3.95	3.95	9.2	9.83	6.23	3.96333	8.42	1.08711	4.14e-05	0.00100826	-	evolutionarily conserved C-terminal region 10	-	-	-	-	-	GO:0003723//RNA binding	-	4
Zm00001d005306	316	399	277	578	872	667	9.84	9.13	6.24	15.85	29.52	15.88	8.40333	20.4167	1.28071	4.14e-05	0.00100826	-	Dynamin-related protein 1E	-	-	-	-	GO:0005737//cytoplasm;GO:0016020//membrane	GO:0000166//nucleotide binding;GO:0003924//GTPase activity;GO:0005525//GTP binding;GO:0008017//microtubule binding	GO:0000266//mitochondrial fission	6
Zm00001d036532	32	71	26	195	248	82	1.6	2.61	0.94	8.58	13.47	3.13	1.71667	8.39333	2.28963	4.15e-05	0.00100974	-	-	-	-	-	-	GO:0005886//plasma membrane	GO:0004672//protein kinase activity;GO:0004674//protein serine/threonine kinase activity;GO:0005524//ATP binding	GO:0006468//protein phosphorylation	6
Zm00001d027847	218	314	315	108	76	191	4.79	5.07	5	2.09	1.81	3.21	4.95333	2.37	-1.06351	4.2e-05	0.00101771	-	HNH endonuclease	-	-	-	-	-	GO:0003676//nucleic acid binding;GO:0004519//endonuclease activity	GO:0090305//nucleic acid phosphodiester bond hydrolysis	5
Zm00001d047812	500	637	521	1380	1512	867	18.5	17.36	13.99	45.17	61.06	24.6	16.6167	43.61	1.39203	4.21e-05	0.00101901	-	Oxysterol-binding protein-related protein 3B	-	-	-	-	GO:0005829//cytosol;GO:0016020//membrane;GO:0043231//intracellular membrane-bounded organelle	GO:0008289//lipid binding;GO:0015248//sterol transporter activity;GO:0032934//sterol binding	-	6
Zm00001d003035	37	32	25	110	119	70	2.19	1.39	1.07	5.73	7.64	3.16	1.55	5.51	1.82978	4.21e-05	0.00101905	-	Tetratricopeptide repeat (TPR)-like superfamily protein	-	-	-	-	-	GO:0005515//protein binding	-	6
Zm00001d031554	402	665	746	1185	1105	1012	9.96	12.3	13.19	26.01	29.97	19.27	11.8167	25.0833	1.08591	4.22e-05	0.00101905	-	Type II inositol polyphosphate 5-phosphatase 15	-	-	-	-	-	GO:0004439//phosphatidylinositol-4,5-bisphosphate 5-phosphatase activity;GO:0005515//protein binding;GO:0016787//hydrolase activity	GO:0007584//response to nutrient;GO:0009611//response to wounding;GO:0009630//gravitropism;GO:0009637//response to blue light;GO:0009737//response to abscisic acid;GO:0009846//pollen germination;GO:0010087//phloem or xylem histogenesis;GO:0010182//sugar mediated signaling pathway;GO:0010252//auxin homeostasis;GO:0046855//inositol phosphate dephosphorylation;GO:0046856//phosphatidylinositol dephos…	4
Zm00001d019752	128	220	130	427	480	280	2.99	3.77	2.19	8.78	12.17	5	2.98333	8.65	1.53577	4.24e-05	0.00102254	-	hydroxyproline-rich glycoprotein family protein	-	-	-	-	-	-	-	6
Zm00001d048703	3825	6022	10023	2668	2202	3194	142.94	165.42	270.64	88.02	89.97	91.43	193	89.8067	-1.10371	4.25e-05	0.00102258	benzoxazinone synthesis4	benzoxazinone synthesis4	Metabolism;Metabolism	Global and overview maps;Biosynthesis of other secondary metabolites	ko01110//Biosynthesis of secondary metabolites;ko00402//Benzoxazinoid biosynthesis	K13225;K13225	GO:0016020//membrane;GO:0016021//integral component of membrane	GO:0004497//monooxygenase activity;GO:0005506//iron ion binding;GO:0016491//oxidoreductase activity;GO:0016705//oxidoreductase activity, acting on paired donors, with incorporation or reduction of molecular oxygen;GO:0016709//oxidoreductase activity, acting on paired donors, with incorporation or reduction of molecular oxygen, NAD(P)H as one donor, and incorporation of one atom of oxygen;GO:00200…	GO:0055114//oxidation-reduction process	9
Zm00001d012821	1103	1949	2011	5872	5461	2385	28.16	35.13	35.54	127.15	144.5	45.37	32.9433	105.673	1.68155	4.26e-05	0.00102507	-	Probable inactive poly [ADP-ribose] polymerase SRO1	-	-	-	-	-	GO:0003950//NAD+ ADP-ribosyltransferase activity	-	2
Zm00001d020008	28	25	33	108	81	63	1.44	0.94	1.17	4.72	4.52	2.39	1.18333	3.87667	1.71196	4.27e-05	0.00102507	-	Indole-3-glycerol phosphate synthase chloroplastic	Metabolism;Metabolism;Metabolism;Metabolism	Global and overview maps;Global and overview maps;Global and overview maps;Amino acid metabolism	ko01100//Metabolic pathways;ko01110//Biosynthesis of secondary metabolites;ko01230//Biosynthesis of amino acids;ko00400//Phenylalanine, tyrosine and tryptophan biosynthesis	K01609;K01609;K01609;K01609	-	GO:0003824//catalytic activity;GO:0004425//indole-3-glycerol-phosphate synthase activity;GO:0004640//phosphoribosylanthranilate isomerase activity	GO:0000162//tryptophan biosynthetic process;GO:0006568//tryptophan metabolic process	4
Zm00001d040264	90	178	224	65	41	42	3.9	5.68	7.03	2.48	1.93	1.39	5.53667	1.93333	-1.51793	4.28e-05	0.00102507	-	-	-	-	-	-	GO:0016020//membrane;GO:0016021//integral component of membrane	-	-	9
Zm00001d043405	1014	1399	1644	545	325	904	52.02	52.58	60.99	24.69	18.29	35.12	55.1967	26.0333	-1.08422	4.28e-05	0.00102507	-	Pentatricopeptide repeat-containing protein	-	-	-	-	-	GO:0005515//protein binding	-	5
Zm00001d025846	25	37	58	95	99	99	0.9	0.97	1.5	3	3.85	2.71	1.12333	3.18667	1.50426	4.28e-05	0.00102507	-	Beta-glucosidase 47	Metabolism;Metabolism;Metabolism;Metabolism;Metabolism	Global and overview maps;Global and overview maps;Biosynthesis of other secondary metabolites;Carbohydrate metabolism;Metabolism of other amino acids	ko01100//Metabolic pathways;ko01110//Biosynthesis of secondary metabolites;ko00940//Phenylpropanoid biosynthesis;ko00500//Starch and sucrose metabolism;ko00460//Cyanoamino acid metabolism	K05350;K05350;K05350;K05350;K05350	-	GO:0004553//hydrolase activity, hydrolyzing O-glycosyl compounds;GO:0008422//beta-glucosidase activity	GO:0005975//carbohydrate metabolic process	4
Zm00001d016551	40	79	74	100	131	220	1.53	2.21	2.04	3.37	5.43	6.41	1.92667	5.07	1.39588	4.3e-05	0.00102728	-	Leucine aminopeptidase 2 chloroplastic	-	-	-	-	GO:0005622//intracellular;GO:0005737//cytoplasm	GO:0004177//aminopeptidase activity;GO:0008235//metalloexopeptidase activity;GO:0030145//manganese ion binding	GO:0006508//proteolysis;GO:0019538//protein metabolic process	8
Zm00001d027519	210	248	157	414	403	415	6.74	5.85	3.65	11.71	14.06	10.19	5.41333	11.9867	1.14684	4.3e-05	0.00102728	-	4-coumarate--CoA ligase-like 5	Metabolism;Metabolism;Metabolism	Global and overview maps;Global and overview maps;Lipid metabolism	ko01100//Metabolic pathways;ko01110//Biosynthesis of secondary metabolites;ko00592//alpha-Linolenic acid metabolism	K10526;K10526;K10526	GO:0016020//membrane;GO:0016021//integral component of membrane	GO:0003824//catalytic activity;GO:0016874//ligase activity	-	4
Zm00001d014703	50	34	33	118	107	99	1.52	0.77	0.74	3.19	3.59	2.34	1.01	3.04	1.58972	4.31e-05	0.00102754	-	AT3G13000 (E=2e-240) | transcription factor	-	-	-	-	-	-	-	4
Zm00001d034892	583	835	979	238	123	487	18.41	19.39	22.37	6.62	4.22	11.77	20.0567	7.53667	-1.41208	4.31e-05	0.00102754	pentatricopeptide repeat53	pentatricopeptide repeat53	-	-	-	-	GO:0009507//chloroplast	GO:0005515//protein binding	-	5
Zm00001d053695	75	163	91	406	292	200	2.29	3.65	2.01	10.91	9.68	4.67	2.65	8.42	1.66783	4.33e-05	0.00102883	-	Protein kinase%3B Putative lysM-domain receptor-like protein kinase family protein	-	-	-	-	GO:0016020//membrane;GO:0016021//integral component of membrane	GO:0004672//protein kinase activity;GO:0005524//ATP binding;GO:0016301//kinase activity	GO:0006468//protein phosphorylation;GO:0016310//phosphorylation	2
Zm00001d002377	6	11	13	60	46	27	0.25	0.33	0.39	2.18	2.07	0.85	0.323333	1.7	2.39444	4.36e-05	0.00103238	-	Galactokinase	-	-	-	-	GO:0005737//cytoplasm;GO:0005829//cytosol	GO:0004335//galactokinase activity;GO:0005524//ATP binding;GO:0005534//galactose binding;GO:0016301//kinase activity;GO:0016773//phosphotransferase activity, alcohol group as acceptor;GO:0047912//galacturonokinase activity	GO:0006012//galactose metabolic process;GO:0016310//phosphorylation;GO:0033499//galactose catabolic process via UDP-galactose;GO:0046396//D-galacturonate metabolic process;GO:0046835//carbohydrate phosphorylation	2
Zm00001d023459	28	50	29	89	108	84	1.8	2.36	1.35	5	7.52	4.13	1.83667	5.55	1.5954	4.38e-05	0.00103685	-	HVA22-like protein j	-	-	-	-	GO:0016020//membrane;GO:0016021//integral component of membrane	-	-	6
Zm00001d043734	470	820	477	171	171	373	20.45	26.23	15.02	6.56	8.09	12.42	20.5667	9.02333	-1.18858	4.44e-05	0.00105073	-	S-adenosyl-L-methionine-dependent methyltransferases superfamily protein	-	-	-	-	-	GO:0008168//methyltransferase activity;GO:0008757//S-adenosylmethionine-dependent methyltransferase activity;GO:0016740//transferase activity	GO:0032259//methylation	5
Zm00001d051675	922	1211	1027	1708	2095	1767	31.76	30.68	25.63	51.88	78.5	46.59	29.3567	58.99	1.00678	4.46e-05	0.00105393	-	Transmembrane 9 superfamily member 12	-	-	-	-	GO:0005768//endosome;GO:0005794//Golgi apparatus;GO:0005802//trans-Golgi network;GO:0016020//membrane;GO:0016021//integral component of membrane	-	GO:0072657//protein localization to membrane	6
Zm00001d020220	584	1024	1115	464	255	472	19.6	25.25	27.22	13.74	9.32	12.25	24.0233	11.77	-1.02932	4.48e-05	0.0010544	-	Isochorismate synthase 2 chloroplastic	Metabolism;Metabolism;Metabolism	Global and overview maps;Global and overview maps;Metabolism of cofactors and vitamins	ko01100//Metabolic pathways;ko01110//Biosynthesis of secondary metabolites;ko00130//Ubiquinone and other terpenoid-quinone biosynthesis	K02552;K02552;K02552	GO:0009536//plastid	GO:0008909//isochorismate synthase activity	GO:0009058//biosynthetic process;GO:0042372//phylloquinone biosynthetic process	5
Zm00001d011619	85	121	127	227	241	195	3.57	3.81	3.99	8.74	11.68	6.62	3.79	9.01333	1.24986	4.48e-05	0.0010544	-	alpha/beta-Hydrolases superfamily protein	-	-	-	-	GO:0009507//chloroplast;GO:0016020//membrane	GO:0016787//hydrolase activity	-	6
Zm00001d044374	353	582	848	258	161	293	14.27	17.3	24.81	9.19	7.08	9.06	18.7933	8.44333	-1.15434	4.51e-05	0.00106038	-	-	-	-	-	-	GO:0016020//membrane;GO:0016021//integral component of membrane	-	-	9
Zm00001d044122	112	116	91	31	2	19	5.27	4.01	3.1	1.29	0.1	0.68	4.12667	0.69	-2.58031	4.52e-05	0.00106219	anthocyaninless1	Dihydroflavonol-4-reductase	Metabolism;Metabolism;Metabolism	Global and overview maps;Global and overview maps;Biosynthesis of other secondary metabolites	ko01100//Metabolic pathways;ko01110//Biosynthesis of secondary metabolites;ko00941//Flavonoid biosynthesis	K13082;K13082;K13082	-	GO:0003824//catalytic activity;GO:0003854//3-beta-hydroxy-delta5-steroid dehydrogenase activity;GO:0016491//oxidoreductase activity;GO:0016616//oxidoreductase activity, acting on the CH-OH group of donors, NAD or NADP as acceptor;GO:0045552//dihydrokaempferol 4-reductase activity;GO:0047890//flavanone 4-reductase activity;GO:0050662//coenzyme binding	GO:0006694//steroid biosynthetic process;GO:0009718//anthocyanin-containing compound biosynthetic process;GO:0009813//flavonoid biosynthetic process;GO:0055114//oxidation-reduction process	1
Zm00001d027946	42	39	28	82	113	99	1.67	1.14	0.81	2.88	4.89	3.02	1.20667	3.59667	1.57563	4.53e-05	0.00106259	hydroxycinnamoyltransferase1	hydroxycinnamoyltransferase1	-	-	-	-	-	GO:0016740//transferase activity;GO:0016747//transferase activity, transferring acyl groups other than amino-acyl groups	-	7
Zm00001d037748	809	872	845	308	229	603	43.82	34.73	33.12	14.73	13.49	25.01	37.2233	17.7433	-1.06893	4.53e-05	0.00106259	-	Thioredoxin-like 2-2 chloroplastic	-	-	-	-	GO:0005623//cell	-	GO:0045454//cell redox homeostasis	1
Zm00001d027423	25	34	11	80	81	76	1.36	1.35	0.43	3.81	4.76	3.14	1.04667	3.90333	1.8989	4.56e-05	0.00106533	flavone synthase typeI2	flavone synthase typeI2	-	-	-	-	-	GO:0016491//oxidoreductase activity;GO:0046872//metal ion binding;GO:0051213//dioxygenase activity	GO:0055114//oxidation-reduction process	4
Zm00001d008625	2861	4402	4887	1572	1055	2809	91.84	103.9	113.53	44.47	36.82	68.99	103.09	50.0933	-1.04121	4.57e-05	0.00106598	-	Inner membrane protein ALBINO3 chloroplastic	-	-	-	-	GO:0009535//chloroplast thylakoid membrane;GO:0016020//membrane;GO:0016021//integral component of membrane	GO:0032977//membrane insertase activity	GO:0010027//thylakoid membrane organization;GO:0051205//protein insertion into membrane;GO:0072598//protein localization to chloroplast;GO:0090150//establishment of protein localization to membrane	5
Zm00001d019228	1310	827	1304	226	485	375	63.92	29.67	46.05	9.72	25.73	14	46.5467	16.4833	-1.49767	4.57e-05	0.00106598	-	ZIP zinc/iron transport family protein	-	-	-	-	GO:0005886//plasma membrane;GO:0016020//membrane;GO:0016021//integral component of membrane	GO:0005385//zinc ion transmembrane transporter activity;GO:0046873//metal ion transmembrane transporter activity	GO:0006811//ion transport;GO:0030001//metal ion transport;GO:0055085//transmembrane transport;GO:0071577//zinc II ion transmembrane transport	1
Zm00001d025770	246	352	425	865	524	619	11.71	12.32	14.64	36.28	27.12	22.54	12.89	28.6467	1.15212	4.7e-05	0.00109257	C2C2-CO-like-transcription factor 7	Zinc finger protein CONSTANS-LIKE 5	-	-	-	-	GO:0005634//nucleus	GO:0005515//protein binding;GO:0008270//zinc ion binding	GO:0009909//regulation of flower development	3
Zm00001d003533	2701	3983	3275	8100	6062	5161	69.99	75.74	61.85	186.38	171.6	102.35	69.1933	153.443	1.149	4.74e-05	0.00110113	tassel seed1	Lipoxygenase	-	-	-	-	-	GO:0005515//protein binding;GO:0016491//oxidoreductase activity;GO:0016702//oxidoreductase activity, acting on single donors with incorporation of molecular oxygen, incorporation of two atoms of oxygen;GO:0046872//metal ion binding;GO:0051213//dioxygenase activity	GO:0006633//fatty acid biosynthetic process;GO:0031408//oxylipin biosynthetic process;GO:0055114//oxidation-reduction process	2
Zm00001d045014	176	285	826	89	107	80	2.3	2.87	8.1	1.12	1.68	0.76	4.42333	1.18667	-1.89822	4.76e-05	0.00110365	chloroplast RNA splicing3	chloroplast RNA splicing4	-	-	-	-	GO:0005739//mitochondrion	GO:0005515//protein binding	GO:0009793//embryo development ending in seed dormancy	9
Zm00001d015188	33	55	42	6	6	17	2.88	3.5	2.62	0.48	0.58	1.12	3	0.726667	-2.0456	4.8e-05	0.00111227	-	Putative GEM-like protein 8	-	-	-	-	-	-	-	5
Zm00001d003110	10	29	54	133	198	75	0.59	1.18	1.97	6.93	12.76	3.49	1.24667	7.72667	2.63177	4.82e-05	0.00111335	-	Calmodulin-binding receptor-like cytoplasmic kinase 3	-	-	-	-	GO:0005886//plasma membrane;GO:0009506//plasmodesma	GO:0000166//nucleotide binding;GO:0004672//protein kinase activity;GO:0004674//protein serine/threonine kinase activity;GO:0005524//ATP binding;GO:0016301//kinase activity	GO:0006468//protein phosphorylation;GO:0016310//phosphorylation;GO:0046777//protein autophosphorylation	6
Zm00001d043480	7	23	14	62	98	37	0.2	0.48	0.29	1.55	3.02	0.8	0.323333	1.79	2.46887	4.83e-05	0.00111349	-	Proline-rich receptor-like protein kinase PERK15	-	-	-	-	GO:0005886//plasma membrane;GO:0016020//membrane;GO:0016021//integral component of membrane	GO:0000166//nucleotide binding;GO:0004672//protein kinase activity;GO:0004674//protein serine/threonine kinase activity;GO:0004675//transmembrane receptor protein serine/threonine kinase activity;GO:0005524//ATP binding;GO:0016301//kinase activity;GO:0016740//transferase activity	GO:0006468//protein phosphorylation;GO:0007178//transmembrane receptor protein serine/threonine kinase signaling pathway;GO:0016310//phosphorylation	6
Zm00001d012900	115	285	298	1018	1039	329	9.89	18.02	18.54	77.13	97.13	21.64	15.4833	65.3	2.07637	4.83e-05	0.00111349	CNR10	Cell number regulator 10	-	-	-	-	GO:0016020//membrane;GO:0016021//integral component of membrane	-	-	2
Zm00001d027893	260	339	295	682	611	474	6.86	6.82	5.55	16.3	17.95	9.47	6.41	14.5733	1.18493	4.86e-05	0.0011181	lipoxygenase9	lipoxygenase9	-	-	-	-	-	GO:0005515//protein binding;GO:0016491//oxidoreductase activity;GO:0016702//oxidoreductase activity, acting on single donors with incorporation of molecular oxygen, incorporation of two atoms of oxygen;GO:0046872//metal ion binding;GO:0051213//dioxygenase activity	GO:0006633//fatty acid biosynthetic process;GO:0031408//oxylipin biosynthetic process;GO:0055114//oxidation-reduction process	2
Zm00001d001820	3	13	63	1600	325	309	0.14	0.44	2.11	65.12	16.33	10.9	0.896667	30.7833	5.10143	4.86e-05	0.0011181	protochlorophyllide reductase1	protochlorophyllide reductase1	Metabolism;Metabolism;Metabolism	Global and overview maps;Global and overview maps;Metabolism of cofactors and vitamins	ko01100//Metabolic pathways;ko01110//Biosynthesis of secondary metabolites;ko00860//Porphyrin and chlorophyll metabolism	K00218;K00218;K00218	GO:0009507//chloroplast;GO:0009536//plastid	GO:0016491//oxidoreductase activity;GO:0016630//protochlorophyllide reductase activity	GO:0015979//photosynthesis;GO:0015995//chlorophyll biosynthetic process;GO:0055114//oxidation-reduction process	3
Zm00001d024489	2	4	4	15	35	24	0.07	0.1	0.1	0.45	1.29	0.62	0.09	0.786667	3.12776	4.9e-05	0.00112424	-	Putative UPF0481 protein	-	-	-	-	GO:0016020//membrane;GO:0016021//integral component of membrane	-	-	7
Zm00001d042625	61	120	100	230	181	176	6.25	9.04	7.41	20.77	20.16	13.8	7.56667	18.2433	1.26964	4.94e-05	0.00113128	-	Pectinesterase	-	-	-	-	GO:0005618//cell wall	GO:0016787//hydrolase activity;GO:0030599//pectinesterase activity;GO:0045330//aspartyl esterase activity;GO:0046910//pectinesterase inhibitor activity	GO:0042545//cell wall modification;GO:0043086//negative regulation of catalytic activity;GO:0045490//pectin catabolic process	4
Zm00001d048634	197	65	85	21	27	18	9.13	2.21	2.85	0.86	1.36	0.64	4.73	0.953333	-2.31079	4.97e-05	0.0011371	benzoxazinone synthesis6	DIBOA-glucoside dioxygenase BX6	Metabolism	Biosynthesis of other secondary metabolites	ko00402//Benzoxazinoid biosynthesis	K13229	GO:0005737//cytoplasm	GO:0016491//oxidoreductase activity;GO:0016706//oxidoreductase activity, acting on paired donors, with incorporation or reduction of molecular oxygen, 2-oxoglutarate as one donor, and incorporation of one atom each of oxygen into both donors;GO:0046872//metal ion binding;GO:0051213//dioxygenase activity	GO:0055114//oxidation-reduction process	1
Zm00001d021948	7	17	13	43	38	42	0.35	0.62	0.47	1.88	2.05	1.6	0.48	1.84333	1.94121	5e-05	0.00114194	-	Probable serine/threonine-protein kinase WNK11	-	-	-	-	GO:0005737//cytoplasm	GO:0004672//protein kinase activity;GO:0004674//protein serine/threonine kinase activity;GO:0005524//ATP binding;GO:0016301//kinase activity	GO:0006468//protein phosphorylation;GO:0016310//phosphorylation;GO:0035556//intracellular signal transduction	4
Zm00001d023811	47	41	12	50	159	620	3.37	2.16	0.62	3.16	12.4	34.03	2.05	16.53	3.01139	5.06e-05	0.00115471	-	Pathogenesis-related protein STH-21	-	-	-	-	GO:0005634//nucleus;GO:0005737//cytoplasm	GO:0004864//protein phosphatase inhibitor activity;GO:0010427//abscisic acid binding;GO:0038023//signaling receptor activity	GO:0006952//defense response;GO:0009738//abscisic acid-activated signaling pathway;GO:0032515//negative regulation of phosphoprotein phosphatase activity;GO:0080163//regulation of protein serine/threonine phosphatase activity	8
Zm00001d042847	443	401	479	74	58	263	13.63	9.07	10.67	2.01	1.94	6.19	11.1233	3.38	-1.71849	5.08e-05	0.00115776	-	Protein kinase	-	-	-	-	GO:0005634//nucleus;GO:0005737//cytoplasm;GO:0042644//chloroplast nucleoid	GO:0008865//fructokinase activity;GO:0016301//kinase activity;GO:0019200//carbohydrate kinase activity;GO:0043621//protein self-association	GO:0009658//chloroplast organization;GO:0016310//phosphorylation;GO:0042793//transcription from plastid promoter;GO:0046835//carbohydrate phosphorylation	1
Zm00001d017121	28	26	42	108	70	78	0.9	0.62	0.98	3.07	2.46	1.93	0.833333	2.48667	1.57725	5.11e-05	0.00116262	glyceraldehyde-3-phosphate dehydrogenase4	glyceraldehyde-3-phosphate dehydrogenase4	-	-	-	-	GO:0005829//cytosol;GO:0032991//macromolecular complex	GO:0000166//nucleotide binding;GO:0004365//glyceraldehyde-3-phosphate dehydrogenase (NAD+) (phosphorylating) activity;GO:0016491//oxidoreductase activity;GO:0016620//oxidoreductase activity, acting on the aldehyde or oxo group of donors, NAD or NADP as acceptor;GO:0042301//phosphate ion binding;GO:0050661//NADP binding;GO:0051287//NAD binding;GO:0070403//NAD+ binding	GO:0006006//glucose metabolic process;GO:0006096//glycolytic process;GO:0034059//response to anoxia;GO:0055114//oxidation-reduction process	4
Zm00001d013245	2024	2355	1738	6022	5969	3128	95.27	81.51	59.21	249.8	305.5	112.66	78.6633	222.653	1.50104	5.18e-05	0.00117563	-	UDP-glucose 6-dehydrogenase	Metabolism;Metabolism;Metabolism;Metabolism	Global and overview maps;Carbohydrate metabolism;Carbohydrate metabolism;Carbohydrate metabolism	ko01100//Metabolic pathways;ko00520//Amino sugar and nucleotide sugar metabolism;ko00040//Pentose and glucuronate interconversions;ko00053//Ascorbate and aldarate metabolism	K00012;K00012;K00012;K00012	GO:0005634//nucleus;GO:0005829//cytosol	GO:0003979//UDP-glucose 6-dehydrogenase activity;GO:0016491//oxidoreductase activity;GO:0016616//oxidoreductase activity, acting on the CH-OH group of donors, NAD or NADP as acceptor;GO:0051287//NAD binding	GO:0006024//glycosaminoglycan biosynthetic process;GO:0055114//oxidation-reduction process	2
MSTRG.18975	18	54	48	208	210	65	0.43	0.96	0.84	4.42	5.5	1.2	0.743333	3.70667	2.31804	5.2e-05	0.00118003	FRS5	protein FAR1-RELATED SEQUENCE 5-like [Zea mays]	-	-	-	-	-	-	-	2
Zm00001d016512	688	603	511	1387	1231	1127	18.46	11.93	9.92	33.14	36.26	23.19	13.4367	30.8633	1.19972	5.24e-05	0.00118883	-	Peptidyl-prolyl cis-trans isomerase FKBP65	-	-	-	-	GO:0005737//cytoplasm;GO:0016020//membrane;GO:0016021//integral component of membrane	GO:0003755//peptidyl-prolyl cis-trans isomerase activity;GO:0005515//protein binding;GO:0005528//FK506 binding;GO:0016853//isomerase activity	GO:0000413//protein peptidyl-prolyl isomerization;GO:0061077//chaperone-mediated protein folding	4
Zm00001d036164	9	19	4	55	61	38	0.53	0.82	0.17	2.86	3.91	1.71	0.506667	2.82667	2.47999	5.29e-05	0.00119711	-	Salicylate/benzoate carboxyl methyltransferase	-	-	-	-	-	GO:0008168//methyltransferase activity;GO:0008757//S-adenosylmethionine-dependent methyltransferase activity;GO:0016740//transferase activity	GO:0032259//methylation	6
Zm00001d006868	416	421	432	143	120	298	20.05	14.88	15.2	6.23	6.25	11.01	16.71	7.83	-1.09363	5.4e-05	0.0012144	-	Peroxisomal (S)-2-hydroxy-acid oxidase GLO4	Metabolism;Metabolism;Metabolism;Cellular Processes;Metabolism	Global and overview maps;Global and overview maps;Global and overview maps;Transport and catabolism;Carbohydrate metabolism	ko01100//Metabolic pathways;ko01110//Biosynthesis of secondary metabolites;ko01200//Carbon metabolism;ko04146//Peroxisome;ko00630//Glyoxylate and dicarboxylate metabolism	K11517;K11517;K11517;K11517;K11517	-	GO:0003824//catalytic activity;GO:0004459//L-lactate dehydrogenase activity;GO:0010181//FMN binding;GO:0016491//oxidoreductase activity	GO:0019516//lactate oxidation;GO:0055114//oxidation-reduction process	1
Zm00001d044156	308	576	538	1251	774	835	15.38	20.77	19.42	54.92	41.37	31.87	18.5233	42.72	1.20557	5.46e-05	0.00122353	-	cytochrome P450 family 72 subfamily A polypeptide 8	-	-	-	-	-	GO:0004497//monooxygenase activity;GO:0005506//iron ion binding;GO:0016491//oxidoreductase activity;GO:0016705//oxidoreductase activity, acting on paired donors, with incorporation or reduction of molecular oxygen;GO:0020037//heme binding;GO:0046872//metal ion binding	GO:0055114//oxidation-reduction process	3
Zm00001d052434	47	97	89	241	170	146	1.76	2.67	2.4	7.94	6.91	4.18	2.27667	6.34333	1.47832	5.46e-05	0.00122353	major facilitator superfamily defense2	major facilitator superfamily defense2	-	-	-	-	GO:0005887//integral component of plasma membrane;GO:0016020//membrane;GO:0016021//integral component of membrane	-	GO:0055085//transmembrane transport	4
Zm00001d033539	365	288	294	133	81	178	22.02	12.77	12.84	7.07	5.31	8.22	15.8767	6.86667	-1.20923	5.48e-05	0.00122669	-	Gamma-glutamyl peptidase 1	-	-	-	-	GO:0005829//cytosol	-	GO:0006541//glutamine metabolic process	1
Zm00001d027353	78	110	16	375	311	238	3.62	3.76	0.54	15.35	15.71	8.46	2.64	13.1733	2.31901	5.58e-05	0.00124712	-	Retinol dehydrogenase 12	-	-	-	-	-	-	-	4
Zm00001d005594	173	261	143	407	620	387	6.59	7.31	3.94	13.67	25.7	11.29	5.94667	16.8867	1.50573	5.59e-05	0.00124921	-	Sugar transport protein 14	-	-	-	-	GO:0005887//integral component of plasma membrane;GO:0016020//membrane;GO:0016021//integral component of membrane	GO:0005215//transporter activity;GO:0005351//sugar:proton symporter activity;GO:0005355//glucose transmembrane transporter activity;GO:0022857//transmembrane transporter activity	GO:0008643//carbohydrate transport;GO:0008645//hexose transport;GO:0034219//carbohydrate transmembrane transport;GO:0055085//transmembrane transport;GO:1902600//hydrogen ion transmembrane transport	6
Zm00001d007255	16	16	20	92	31	67	0.45	0.33	0.4	2.26	0.94	1.43	0.393333	1.54333	1.97223	5.66e-05	0.00126067	-	Protein NRT1/ PTR FAMILY 4.4	-	-	-	-	GO:0016020//membrane;GO:0016021//integral component of membrane	GO:0015333//peptide:proton symporter activity;GO:0022857//transmembrane transporter activity;GO:0035673//oligopeptide transmembrane transporter activity;GO:1904680//peptide transmembrane transporter activity	GO:0035672//oligopeptide transmembrane transport;GO:0042886//amide transport;GO:0055085//transmembrane transport;GO:1902600//hydrogen ion transmembrane transport	10
Zm00001d010945	65	86	85	122	133	168	1.99	1.94	1.89	3.3	4.44	3.95	1.94	3.89667	1.00618	5.68e-05	0.0012638	-	Cysteine-rich receptor-like protein kinase 2	-	-	-	-	GO:0005886//plasma membrane;GO:0016020//membrane;GO:0016021//integral component of membrane	GO:0000166//nucleotide binding;GO:0004672//protein kinase activity;GO:0004674//protein serine/threonine kinase activity;GO:0005524//ATP binding;GO:0016301//kinase activity	GO:0006468//protein phosphorylation;GO:0016310//phosphorylation;GO:0046777//protein autophosphorylation	7
Zm00001d052423	543	634	649	203	142	428	15.46	13.27	13.37	5.09	4.4	9.32	14.0333	6.27	-1.16232	5.68e-05	0.0012638	-	GTP-binding protein BRASSINAZOLE INSENSITIVE PALE GREEN 2 chloroplastic	-	-	-	-	GO:0009570//chloroplast stroma	GO:0005525//GTP binding	GO:0009741//response to brassinosteroid;GO:0009742//brassinosteroid mediated signaling pathway;GO:1901259//chloroplast rRNA processing	5
Zm00001d049957	68	160	32	390	464	2395	1.74	3	0.59	8.78	12.88	46.79	1.77667	22.8167	3.68284	5.7e-05	0.00126609	kaurene synthase6	kaurene synthase6	-	-	-	-	-	GO:0000287//magnesium ion binding;GO:0010333//terpene synthase activity;GO:0016829//lyase activity	GO:0016102//diterpenoid biosynthetic process	8
Zm00001d007383	238	412	527	774	704	725	5.33	6.56	8.46	17.67	16.65	12.43	6.78333	15.5833	1.19994	5.71e-05	0.00126646	-	Probable alpha-mannosidase	Metabolism	Glycan biosynthesis and metabolism	ko00511//Other glycan degradation	K01191	GO:0005774//vacuolar membrane;GO:0016020//membrane;GO:0016021//integral component of membrane	GO:0003824//catalytic activity;GO:0004559//alpha-mannosidase activity;GO:0016787//hydrolase activity;GO:0016798//hydrolase activity, acting on glycosyl bonds;GO:0030246//carbohydrate binding;GO:0046872//metal ion binding	GO:0005975//carbohydrate metabolic process;GO:0006013//mannose metabolic process;GO:0006517//protein deglycosylation;GO:0008152//metabolic process	4
Zm00001d038065	36	25	73	255	192	86	1.49	0.82	2.15	9.18	8.25	2.58	1.48667	6.67	2.16561	5.75e-05	0.0012734	-	Annexin D4	-	-	-	-	-	GO:0005509//calcium ion binding;GO:0005544//calcium-dependent phospholipid binding	GO:0009408//response to heat;GO:0009409//response to cold;GO:0009414//response to water deprivation;GO:0009651//response to salt stress	2
Zm00001d028964	108	89	70	24	20	41	4.74	2.85	2.23	1.02	1.01	1.41	3.27333	1.14667	-1.51331	5.78e-05	0.00127714	-	-	-	-	-	-	GO:0016020//membrane;GO:0016021//integral component of membrane	-	-	1
Zm00001d019306	20	29	10	65	48	82	0.78	0.84	0.28	2.25	2.05	2.46	0.633333	2.25333	1.83102	5.79e-05	0.00127714	-	IAA-amino acid hydrolase ILR1	-	-	-	-	GO:0005783//endoplasmic reticulum	GO:0010179//IAA-Ala conjugate hydrolase activity;GO:0016787//hydrolase activity	GO:0009850//auxin metabolic process	10
Zm00001d006310	501	584	768	1272	1219	990	22.74	19.11	24.66	49.41	57.33	33.79	22.17	46.8433	1.07923	5.89e-05	0.00129595	-	Nudix hydrolase 23 chloroplastic	Metabolism;Metabolism;Metabolism	Global and overview maps;Nucleotide metabolism;Metabolism of cofactors and vitamins	ko01100//Metabolic pathways;ko00230//Purine metabolism;ko00740//Riboflavin metabolism	K18453;K18453;K18453	-	GO:0016787//hydrolase activity	-	4
Zm00001d003434	680	1075	820	2165	2590	1297	31.19	36.3	27.22	87.54	129.14	45.51	31.57	87.3967	1.46902	5.94e-05	0.00130582	-	Galactose mutarotase-like superfamily protein	Metabolism;Metabolism;Metabolism;Metabolism	Global and overview maps;Global and overview maps;Carbohydrate metabolism;Carbohydrate metabolism	ko01100//Metabolic pathways;ko01110//Biosynthesis of secondary metabolites;ko00010//Glycolysis / Gluconeogenesis;ko00052//Galactose metabolism	K01785;K01785;K01785;K01785	-	GO:0003824//catalytic activity;GO:0004034//aldose 1-epimerase activity;GO:0016853//isomerase activity;GO:0030246//carbohydrate binding	GO:0005975//carbohydrate metabolic process;GO:0006006//glucose metabolic process;GO:0019318//hexose metabolic process;GO:0033499//galactose catabolic process via UDP-galactose	6
Zm00001d018652	188	169	169	83	59	87	9.13	6	5.91	3.53	3.09	3.23	7.01333	3.28333	-1.09494	5.97e-05	0.00131124	-	FAD/NAD(P)-binding oxidoreductase family protein	-	-	-	-	-	GO:0004497//monooxygenase activity;GO:0004499//N,N-dimethylaniline monooxygenase activity;GO:0016491//oxidoreductase activity;GO:0050660//flavin adenine dinucleotide binding;GO:0050661//NADP binding	GO:0055114//oxidation-reduction process	1
Zm00001d034237	802	1098	854	2906	2811	1304	19.16	19.29	14.77	61.18	73.02	23.84	17.74	52.68	1.57025	5.99e-05	0.0013153	-	Probable LRR receptor-like serine/threonine-protein kinase	-	-	-	-	GO:0016020//membrane;GO:0016021//integral component of membrane	GO:0004672//protein kinase activity;GO:0005515//protein binding;GO:0005524//ATP binding;GO:0016301//kinase activity	GO:0006468//protein phosphorylation;GO:0016310//phosphorylation	2
Zm00001d012574	337	606	394	1035	557	1043	11.58	14.93	9.94	30.93	20.29	27.68	12.15	26.3	1.11411	6.09e-05	0.00133208	-	Probable inactive purple acid phosphatase 1	-	-	-	-	-	GO:0003993//acid phosphatase activity;GO:0016787//hydrolase activity;GO:0046872//metal ion binding	GO:0016311//dephosphorylation	10
Zm00001d025035	143	241	205	512	579	307	4.04	5.01	4.19	12.75	17.79	6.64	4.41333	12.3933	1.48962	6.11e-05	0.00133425	-	Putative D-mannose binding lectin family receptor-like protein kinase	-	-	-	-	GO:0005886//plasma membrane	GO:0000166//nucleotide binding;GO:0004672//protein kinase activity;GO:0004674//protein serine/threonine kinase activity;GO:0005524//ATP binding;GO:0016301//kinase activity;GO:0016740//transferase activity;GO:0030246//carbohydrate binding	GO:0006468//protein phosphorylation;GO:0016310//phosphorylation	6
Zm00001d038562	538	708	546	1292	1218	949	34.02	32.92	24.99	72.01	83.76	45.92	30.6433	67.23	1.13353	6.11e-05	0.00133425	-	Probable sugar phosphate/phosphate translocator	-	-	-	-	GO:0005768//endosome;GO:0005794//Golgi apparatus;GO:0005802//trans-Golgi network;GO:0016020//membrane;GO:0016021//integral component of membrane	GO:0015297//antiporter activity;GO:0022857//transmembrane transporter activity	GO:0055085//transmembrane transport	6
Zm00001d014958	220	108	93	26	33	50	9.8	3.54	3	1.02	1.6	1.71	5.44667	1.44333	-1.91597	6.17e-05	0.00134518	-	cytochrome P450 family 87 subfamily A polypeptide 6	-	-	-	-	GO:0016020//membrane	GO:0004497//monooxygenase activity;GO:0005506//iron ion binding;GO:0016491//oxidoreductase activity;GO:0016705//oxidoreductase activity, acting on paired donors, with incorporation or reduction of molecular oxygen;GO:0016709//oxidoreductase activity, acting on paired donors, with incorporation or reduction of molecular oxygen, NAD(P)H as one donor, and incorporation of one atom of oxygen;GO:00200…	GO:0055114//oxidation-reduction process	1
Zm00001d034097	1	4	2	12	13	68	0.05	0.16	0.08	0.58	0.77	2.83	0.0966667	1.39333	3.84938	6.23e-05	0.00135811	-	cytochrome P450 family 81 subfamily D polypeptide 8	-	-	-	-	GO:0016020//membrane;GO:0016021//integral component of membrane	GO:0004497//monooxygenase activity;GO:0005506//iron ion binding;GO:0016491//oxidoreductase activity;GO:0016705//oxidoreductase activity, acting on paired donors, with incorporation or reduction of molecular oxygen;GO:0020037//heme binding;GO:0046872//metal ion binding	GO:0055114//oxidation-reduction process	8
Zm00001d045254	25	31	71	10	2	4	0.94	0.86	1.93	0.33	0.08	0.12	1.24333	0.176667	-2.81511	6.26e-05	0.00136233	-	Anthocyanidin 5%2C3-O-glucosyltransferase	-	-	-	-	GO:0043231//intracellular membrane-bounded organelle	GO:0008194//UDP-glycosyltransferase activity;GO:0016740//transferase activity;GO:0016757//transferase activity, transferring glycosyl groups;GO:0016758//transferase activity, transferring hexosyl groups	-	9
Zm00001d036046	341	492	535	167	83	283	23.76	25.2	26.97	10.25	6.29	15.08	25.31	10.54	-1.26383	6.28e-05	0.00136566	-	Magnesium protoporphyrin IX methyltransferase chloroplastic	-	-	-	-	-	GO:0008168//methyltransferase activity;GO:0016740//transferase activity;GO:0046406//magnesium protoporphyrin IX methyltransferase activity	GO:0015995//chlorophyll biosynthetic process;GO:0032259//methylation	5
Zm00001d005359	4708	4613	4369	1744	1134	3199	251.4	181.12	168.84	82.07	65.84	130.7	200.453	92.87	-1.10998	6.33e-05	0.00137438	-	ATP-dependent protease Clp ATPase subunit	-	-	-	-	GO:0009535//chloroplast thylakoid membrane;GO:0016020//membrane;GO:0016021//integral component of membrane	GO:0005515//protein binding;GO:0008233//peptidase activity	GO:0006508//proteolysis	1
Zm00001d033517	433	659	357	681	1174	1413	15.44	17.28	9.21	21.4	45.51	38.55	13.9767	35.1533	1.33064	6.35e-05	0.00137648	-	Major facilitator superfamily protein	-	-	-	-	GO:0005887//integral component of plasma membrane;GO:0016020//membrane;GO:0016021//integral component of membrane	-	GO:0055085//transmembrane transport	7
Zm00001d046157	26	34	69	181	132	91	3.34	3.22	6.42	20.52	18.46	8.96	4.32667	15.98	1.88494	6.35e-05	0.00137648	-	-	-	-	-	-	-	-	-	2
Zm00001d006116	15	29	38	4	3	4	0.75	1.1	1.42	0.18	0.17	0.16	1.09	0.17	-2.68072	6.36e-05	0.00137648	phosphatidylethanolamine-binding protein18	ZCN18	-	-	-	-	-	-	-	9
Zm00001d006582	253	346	352	1179	1158	419	6.25	6.28	6.28	25.65	31.07	7.92	6.27	21.5467	1.78093	6.44e-05	0.00139218	-	Protein kinase superfamily protein	-	-	-	-	-	GO:0016301//kinase activity	GO:0016310//phosphorylation	2
Zm00001d031266	44	52	62	122	111	103	3.11	2.71	3.17	7.61	8.54	5.58	2.99667	7.24333	1.2733	6.45e-05	0.00139297	Trihelix-transcription factor 8	Homeodomain-like superfamily protein	-	-	-	-	GO:0005634//nucleus	GO:0003677//DNA binding;GO:0043565//sequence-specific DNA binding;GO:0044212//transcription regulatory region DNA binding	-	4
Zm00001d048029	105	141	137	275	186	233	5.26	5.25	4.95	12.2	10.11	8.92	5.15333	10.41	1.01439	6.51e-05	0.00140468	-	-	-	-	-	-	-	-	-	4
Zm00001d039589	3172	3028	2756	778	735	2081	61.32	43.34	38.61	14.16	15.06	30.63	47.7567	19.95	-1.25931	6.54e-05	0.00140803	gigantea2	gigantea2	Organismal Systems	Environmental adaptation	ko04712//Circadian rhythm - plant	K12124	GO:0005634//nucleus	-	GO:0042752//regulation of circadian rhythm;GO:0048586//regulation of long-day photoperiodism, flowering;GO:2000028//regulation of photoperiodism, flowering	1
Zm00001d013081	96	119	209	23	23	73	3.58	3.26	5.64	0.76	0.93	2.08	4.16	1.25667	-1.72698	6.55e-05	0.00140803	-	Pentatricopeptide repeat-containing protein chloroplastic	-	-	-	-	GO:0009507//chloroplast	GO:0005515//protein binding;GO:0008270//zinc ion binding	GO:0009451//RNA modification;GO:0031425//chloroplast RNA processing	9
Zm00001d002819	390	633	523	148	141	360	11.84	14.14	11.5	3.96	4.66	8.37	12.4933	5.66333	-1.14144	6.61e-05	0.00141936	autophagy13c	Autophagy-related protein 13a	-	-	-	-	GO:0000407//pre-autophagosomal structure;GO:0005829//cytosol;GO:0019898//extrinsic component of membrane;GO:1990316//ATG1/ULK1 kinase complex	GO:0019887//protein kinase regulator activity;GO:0019901//protein kinase binding	GO:0000045//autophagosome assembly;GO:0000422//mitophagy;GO:0000423//macromitophagy;GO:0006914//autophagy;GO:0016236//macroautophagy;GO:0032147//activation of protein kinase activity;GO:0034497//protein localization to pre-autophagosomal structure;GO:0034727//piecemeal microautophagy of nucleus	5
Zm00001d048422	2864	5217	6606	2410	1295	2319	138.85	185.97	231.79	102.97	68.27	86.03	185.537	85.7567	-1.11338	6.64e-05	0.00142285	-	Photosynthetic NDH subunit of subcomplex B 2 chloroplastic	-	-	-	-	-	GO:0003824//catalytic activity;GO:0030246//carbohydrate binding	GO:0005975//carbohydrate metabolic process	9
Zm00001d007687	621	675	424	973	1105	1310	36.87	29.47	18.22	50.91	71.34	59.51	28.1867	60.5867	1.10399	6.64e-05	0.00142295	-	Tropinone reductase homolog	Metabolism;Metabolism;Metabolism	Global and overview maps;Global and overview maps;Biosynthesis of other secondary metabolites	ko01100//Metabolic pathways;ko01110//Biosynthesis of secondary metabolites;ko00960//Tropane, piperidine and pyridine alkaloid biosynthesis	K08081;K08081;K08081	-	GO:0016491//oxidoreductase activity	GO:0055114//oxidation-reduction process	7
Zm00001d031019	38	55	103	202	151	148	1.52	1.75	3.27	7.71	6.89	4.81	2.18	6.47	1.56944	6.75e-05	0.00144427	-	Homocysteine S-methyltransferase 2	Metabolism;Metabolism;Metabolism	Global and overview maps;Global and overview maps;Amino acid metabolism	ko01100//Metabolic pathways;ko01110//Biosynthesis of secondary metabolites;ko00270//Cysteine and methionine metabolism	K00547;K00547;K00547	GO:0005737//cytoplasm	GO:0008168//methyltransferase activity;GO:0008270//zinc ion binding;GO:0008898//S-adenosylmethionine-homocysteine S-methyltransferase activity;GO:0016740//transferase activity;GO:0046872//metal ion binding;GO:0047150//betaine-homocysteine S-methyltransferase activity	GO:0008652//cellular amino acid biosynthetic process;GO:0009086//methionine biosynthetic process;GO:0019284//L-methionine biosynthetic process from S-adenosylmethionine;GO:0032259//methylation;GO:0046498//S-adenosylhomocysteine metabolic process;GO:0050667//homocysteine metabolic process	4
Zm00001d021226	0	0	0	33	13	2	0	0	0	2.76	1.34	0.15	0.001	1.41667	10.4683	6.76e-05	0.0014449	anther-specific protein 3	anther-specific protein 3	-	-	-	-	GO:0005576//extracellular region	GO:0005548//phospholipid transporter activity	-	3
Zm00001d005513	200	199	179	436	285	380	9.97	7.29	6.46	19.15	15.44	14.49	7.90667	16.36	1.04903	6.77e-05	0.00144549	-	Co-chaperone GrpE family protein	-	-	-	-	GO:0001405//presequence translocase-associated import motor;GO:0005739//mitochondrion;GO:0005759//mitochondrial matrix	GO:0000774//adenyl-nucleotide exchange factor activity;GO:0042803//protein homodimerization activity;GO:0051082//unfolded protein binding;GO:0051087//chaperone binding	GO:0006457//protein folding;GO:0030150//protein import into mitochondrial matrix;GO:0050790//regulation of catalytic activity	4
Zm00001d007477	120	139	76	274	414	233	3.95	3.37	1.81	7.96	14.84	5.88	3.04333	9.56	1.65136	6.81e-05	0.00145027	-	-	-	-	-	-	GO:0005886//plasma membrane	GO:0004672//protein kinase activity;GO:0004674//protein serine/threonine kinase activity;GO:0005524//ATP binding	GO:0006468//protein phosphorylation;GO:0007166//cell surface receptor signaling pathway	6
Zm00001d016066	58	89	155	23	17	45	3.16	3.56	6.11	1.1	1.01	1.87	4.27667	1.32667	-1.68868	6.81e-05	0.00145027	-	F-box/kelch-repeat protein	-	-	-	-	GO:0019005//SCF ubiquitin ligase complex	GO:0005515//protein binding	GO:0031146//SCF-dependent proteasomal ubiquitin-dependent protein catabolic process	9
Zm00001d031589	28	32	39	59	85	92	1.55	1.3	1.56	2.88	5.12	3.9	1.47	3.96667	1.43211	6.82e-05	0.00145027	-	GDT1-like protein 3	-	-	-	-	GO:0016020//membrane;GO:0016021//integral component of membrane	-	-	7
Zm00001d043839	11	41	16	195	102	44	0.83	2.29	0.88	13.03	8.41	2.55	1.33333	7.99667	2.58436	6.83e-05	0.00145104	-	-	-	-	-	-	GO:0016020//membrane;GO:0016021//integral component of membrane	-	-	3
Zm00001d029242	133	96	159	40	22	66	9.91	5.26	8.57	2.63	1.78	3.76	7.91333	2.72333	-1.53891	6.84e-05	0.00145324	mTERF-domain protein1	Mitochondrial transcription termination factor family protein	-	-	-	-	GO:0009507//chloroplast	GO:0003690//double-stranded DNA binding	GO:0006355//regulation of transcription, DNA-templated;GO:0009658//chloroplast organization;GO:0032502//developmental process	1
Zm00001d031875	11	29	17	74	42	61	0.46	0.89	0.51	2.71	1.9	1.94	0.62	2.18333	1.81619	6.96e-05	0.00147401	phosphate transporter protein7	phosphate transporter protein7	-	-	-	-	GO:0016020//membrane;GO:0016021//integral component of membrane	GO:0005315//inorganic phosphate transmembrane transporter activity;GO:0022857//transmembrane transporter activity	GO:0006817//phosphate ion transport;GO:0055085//transmembrane transport	10
MSTRG.13000	52	65	49	126	99	117	4.66	4.28	3.18	9.95	9.65	8.02	4.04	9.20667	1.18832	7.11e-05	0.00149801	--	LOW QUALITY PROTEIN: L10-interacting MYB domain-containing protein [Brachypodium distachyon]	-	-	-	-	-	-	-	4
Zm00001d047801	58	66	30	209	175	108	2.85	2.7	1.19	8.98	9.26	3.81	2.24667	7.35	1.70996	7.12e-05	0.00149801	-	BGGP Beta-1-3-galactosyl-O-glycosyl-glycoprotein isoform 1%3B BGGP Beta-1-3-galactosyl-O-glycosyl-glycoprotein isoform 2	-	-	-	-	GO:0016020//membrane	GO:0008375//acetylglucosaminyltransferase activity	-	2
Zm00001d038842	37	67	62	100	99	126	2.57	3.42	3.11	6.11	7.47	6.69	3.03333	6.75667	1.15541	7.12e-05	0.00149801	-	Ras-related protein RABG3a	-	-	-	-	GO:0005774//vacuolar membrane;GO:0016020//membrane	GO:0000166//nucleotide binding;GO:0003924//GTPase activity;GO:0005525//GTP binding	GO:0006886//intracellular protein transport;GO:0007165//signal transduction;GO:0032482//Rab protein signal transduction	7
Zm00001d047973	299	281	172	520	429	735	5.26	3.56	2.08	9.34	8.93	9.89	3.63333	9.38667	1.36932	7.17e-05	0.00150521	-	-	-	-	-	-	-	GO:0003755//peptidyl-prolyl cis-trans isomerase activity;GO:0016853//isomerase activity	GO:0000413//protein peptidyl-prolyl isomerization	10
Zm00001d004855	271	489	453	1164	877	624	12.01	15.17	14.23	44.38	42.04	20.67	13.8033	35.6967	1.37077	7.36e-05	0.00154454	-	Actin-7	-	-	-	-	GO:0005737//cytoplasm;GO:0005856//cytoskeleton	GO:0000166//nucleotide binding;GO:0005524//ATP binding	-	2
Zm00001d036175	289	291	437	154	52	144	13.32	9.86	14.57	6.25	2.61	5.08	12.5833	4.64667	-1.43725	7.47e-05	0.00156366	-	GDSL esterase/lipase APG	-	-	-	-	GO:0048046//apoplast	GO:0016788//hydrolase activity, acting on ester bonds	-	5
MSTRG.7046	3190	6800	6002	1877	1305	3498	135	211.34	183.83	69.87	59.86	113.12	176.723	80.95	-1.12639	7.5e-05	0.00156906	--	hypothetical protein ZEAMMB73_Zm00001d032511 [Zea mays]	-	-	-	-	-	-	-	5
MSTRG.25237	213	332	386	577	577	517	5.09	5.95	6.82	12.51	15.25	9.5	5.95333	12.42	1.0609	7.65e-05	0.00159623	--	RMUA [Zea mays]	-	-	-	-	-	-	-	6
Zm00001d008322	367	430	459	672	858	707	11.06	9.89	10	18.38	28.11	16.5	10.3167	20.9967	1.02518	7.67e-05	0.00159839	C3H-transcription factor 328	Zinc finger CCCH domain-containing protein 58	-	-	-	-	-	GO:0046872//metal ion binding	-	6
Zm00001d020544	30	41	28	62	65	156	1.03	1.03	0.69	1.85	2.39	4.05	0.916667	2.76333	1.59194	7.68e-05	0.00159839	-	S-adenosylmethionine decarboxylase proenzyme	-	-	-	-	-	-	-	8
Zm00001d045295	73	156	134	223	183	260	2.05	3.22	2.71	5.5	5.58	5.58	2.66	5.55333	1.06193	7.7e-05	0.00160109	-	ACS-like protein%3B Putative AMP-dependent synthetase and ligase superfamily protein	-	-	-	-	-	GO:0003824//catalytic activity	-	10
Zm00001d016469	1048	1486	1059	2724	1921	1988	50.81	53.05	37.16	116.58	101.45	73.87	47.0067	97.3	1.04957	7.72e-05	0.00160256	-	Gamma-glutamylcyclotransferase 2-2	-	-	-	-	GO:0005737//cytoplasm	GO:0003839//gamma-glutamylcyclotransferase activity;GO:0016740//transferase activity	GO:0006751//glutathione catabolic process	4
Zm00001d036256	46	120	42	1037	1101	155	2.11	4.05	1.4	41.97	54.98	5.45	2.52	34.1333	3.75969	7.77e-05	0.00161204	-	Phospholipase A1-Igamma1 chloroplastic	-	-	-	-	-	GO:0004620//phospholipase activity;GO:0016787//hydrolase activity	GO:0006629//lipid metabolic process	2
Zm00001d014224	96	108	127	24	28	66	6.65	5.5	6.36	1.46	2.11	3.5	6.17	2.35667	-1.38852	7.84e-05	0.00162125	-	Mitochondrial carrier-like protein	-	-	-	-	GO:0016020//membrane;GO:0016021//integral component of membrane	GO:0022857//transmembrane transporter activity	GO:0055085//transmembrane transport	5
Zm00001d024211	177	678	121	732	1028	2538	8.41	21.88	3.83	29.4	49.69	88.63	11.3733	55.9067	2.29737	7.85e-05	0.00162125	-	Alpha-humulene/(-)-(E)-beta-caryophyllene synthase	Metabolism	Metabolism of terpenoids and polyketides	ko00909//Sesquiterpenoid and triterpenoid biosynthesis	K15797	-	GO:0000287//magnesium ion binding;GO:0010333//terpene synthase activity;GO:0016829//lyase activity;GO:0046872//metal ion binding	-	8
Zm00001d028093	871	1243	1095	3265	2927	1484	16.33	17.11	14.82	53.98	59.68	21.31	16.0867	44.99	1.48374	7.85e-05	0.00162125	-	Calcium-transporting ATPase 2 plasma membrane-type	-	-	-	-	GO:0005887//integral component of plasma membrane;GO:0016020//membrane;GO:0016021//integral component of membrane	GO:0000166//nucleotide binding;GO:0005388//calcium-transporting ATPase activity;GO:0005516//calmodulin binding;GO:0005524//ATP binding	GO:0006811//ion transport;GO:0006816//calcium ion transport;GO:0070588//calcium ion transmembrane transport	2
Zm00001d009960	18	31	17	59	42	83	0.58	0.74	0.4	1.69	1.48	2.06	0.573333	1.74333	1.6044	7.85e-05	0.00162125	-	HXXXD-type acyl-transferase family protein	-	-	-	-	-	GO:0016740//transferase activity;GO:0016747//transferase activity, transferring acyl groups other than amino-acyl groups	-	10
Zm00001d018292	87	101	81	286	186	162	2.46	2.12	1.64	7.06	5.65	3.45	2.07333	5.38667	1.37744	7.94e-05	0.00163637	-	-	-	-	-	-	-	-	-	3
Zm00001d011803	457	436	473	168	132	324	21.58	15.15	16.19	6.99	6.79	11.69	17.64	8.49	-1.05501	8.06e-05	0.00165673	-	Amino acid kinase family protein	Metabolism;Metabolism	Global and overview maps;Nucleotide metabolism	ko01100//Metabolic pathways;ko00240//Pyrimidine metabolism	K09903;K09903	GO:0005737//cytoplasm;GO:0005829//cytosol	GO:0016301//kinase activity;GO:0033862//UMP kinase activity	GO:0006221//pyrimidine nucleotide biosynthetic process;GO:0006225//UDP biosynthetic process;GO:0016310//phosphorylation;GO:0046940//nucleoside monophosphate phosphorylation	1
Zm00001d031449	898	1713	1060	5117	5083	1509	21.77	30.14	18.37	108	132.18	27.86	23.4267	89.3467	1.93126	8.1e-05	0.00166368	lipoxygenase13	Lipoxygenase 2 chloroplastic	Metabolism;Metabolism;Metabolism;Metabolism	Global and overview maps;Global and overview maps;Lipid metabolism;Lipid metabolism	ko01100//Metabolic pathways;ko01110//Biosynthesis of secondary metabolites;ko00592//alpha-Linolenic acid metabolism;ko00591//Linoleic acid metabolism	K00454;K00454;K00454;K00454	-	GO:0005515//protein binding;GO:0016491//oxidoreductase activity;GO:0016702//oxidoreductase activity, acting on single donors with incorporation of molecular oxygen, incorporation of two atoms of oxygen;GO:0046872//metal ion binding;GO:0051213//dioxygenase activity	GO:0006633//fatty acid biosynthetic process;GO:0031408//oxylipin biosynthetic process;GO:0055114//oxidation-reduction process	2
Zm00001d015348	160	225	347	560	470	446	6.4	6.62	10.05	19.75	20.45	13.66	7.69	17.9533	1.2232	8.22e-05	0.00168384	-	Tubulin beta-4 chain	Cellular Processes	Transport and catabolism	ko04145//Phagosome	K07375	GO:0005737//cytoplasm;GO:0005856//cytoskeleton;GO:0005874//microtubule	GO:0000166//nucleotide binding;GO:0003924//GTPase activity;GO:0005200//structural constituent of cytoskeleton;GO:0005525//GTP binding	GO:0000226//microtubule cytoskeleton organization;GO:0000278//mitotic cell cycle;GO:0007010//cytoskeleton organization;GO:0007017//microtubule-based process	4
Zm00001d016037	129	106	103	19	42	44	2.66	1.61	1.54	0.35	0.94	0.69	1.93667	0.66	-1.55304	8.3e-05	0.00169923	-	Adenine nucleotide alpha hydrolases-like superfamily protein	-	-	-	-	GO:0005737//cytoplasm	GO:0000166//nucleotide binding;GO:0005524//ATP binding;GO:0016787//hydrolase activity;GO:0016879//ligase activity, forming carbon-nitrogen bonds	GO:0008033//tRNA processing;GO:0009658//chloroplast organization;GO:0009793//embryo development ending in seed dormancy;GO:0010098//suspensor development	1
Zm00001d018103	28	18	12	74	81	57	1.02	0.46	0.32	2.36	3.42	1.42	0.6	2.4	2	8.37e-05	0.00171087	-	Probable RNA-binding protein ARP1	-	-	-	-	GO:0005634//nucleus;GO:0005737//cytoplasm;GO:0005829//cytosol;GO:1990904//ribonucleoprotein complex	GO:0003676//nucleic acid binding;GO:0003723//RNA binding;GO:0003729//mRNA binding;GO:0003730//mRNA 3'-UTR binding;GO:0008143//poly(A) binding;GO:0008266//poly(U) RNA binding	-	6
Zm00001d007274	49	67	86	152	164	125	2.97	2.98	3.77	8.11	10.79	5.79	3.24	8.23	1.3449	8.6e-05	0.00174927	-	Protein kinase Kelch repeat:Kelch	-	-	-	-	-	GO:0005515//protein binding;GO:0016301//kinase activity	GO:0016310//phosphorylation	6
Zm00001d020277	58	106	69	251	237	128	1.7	2.29	1.47	6.49	7.56	2.87	1.82	5.64	1.63176	8.72e-05	0.00177198	-	Carbohydrate transporter/ sugar porter/ transporter	-	-	-	-	GO:0005887//integral component of plasma membrane;GO:0016020//membrane;GO:0016021//integral component of membrane	-	GO:0055085//transmembrane transport	2
Zm00001d053055	41	51	41	90	106	95	3.76	3.44	2.72	7.28	10.58	6.67	3.30667	8.17667	1.30614	8.79e-05	0.00178241	-	Dirigent protein 23	-	-	-	-	GO:0005576//extracellular region;GO:0048046//apoplast	-	-	6
Zm00001d048644	56	73	57	109	197	143	2.27	2.18	1.67	3.89	8.68	4.43	2.04	5.66667	1.47393	8.84e-05	0.00178901	-	NEP-interacting protein 1	-	-	-	-	-	-	-	6
Zm00001d033957	79	216	111	570	568	200	1.8	2.84	1.86	8.99	14.3	3.04	2.16667	8.77667	2.0182	8.85e-05	0.00178973	bHLH-transcription factor 103	Helix-loop-helix DNA-binding domain containing protein	-	-	-	-	GO:0005634//nucleus	GO:0003677//DNA binding;GO:0004190//aspartic-type endopeptidase activity;GO:0046983//protein dimerization activity	GO:0006508//proteolysis	6
Zm00001d024412	5	19	9	30	33	98	0.13	0.37	0.18	0.71	0.96	2.41	0.226667	1.36	2.58496	9.04e-05	0.00182436	-	NADPH--cytochrome P450 reductase	-	-	-	-	GO:0005737//cytoplasm;GO:0005783//endoplasmic reticulum;GO:0005789//endoplasmic reticulum membrane;GO:0005829//cytosol;GO:0016020//membrane	GO:0003958//NADPH-hemoprotein reductase activity;GO:0010181//FMN binding;GO:0016491//oxidoreductase activity;GO:0050660//flavin adenine dinucleotide binding;GO:0050661//NADP binding	GO:0055114//oxidation-reduction process	8
Zm00001d022439	37	59	53	81	92	124	0.96	1.13	1	1.85	2.6	2.46	1.03	2.30333	1.16108	9.14e-05	0.00183836	-	Vacuolar-sorting receptor 1	-	-	-	-	GO:0005768//endosome;GO:0005802//trans-Golgi network;GO:0016020//membrane;GO:0016021//integral component of membrane;GO:0017119//Golgi transport complex	GO:0005509//calcium ion binding;GO:0061630//ubiquitin protein ligase activity	GO:0006511//ubiquitin-dependent protein catabolic process;GO:0006623//protein targeting to vacuole;GO:0006896//Golgi to vacuole transport;GO:0016567//protein ubiquitination	7
Zm00001d006254	2	1	9	82	12	34	0.08	0.03	0.27	2.98	0.54	1.07	0.126667	1.53	3.59442	9.15e-05	0.00183836	-	Serine/threonine protein phosphatase 2A 59 kDa regulatory subunit B' zeta isoform	Genetic Information Processing	Translation	ko03015//mRNA surveillance pathway	K11584	GO:0000159//protein phosphatase type 2A complex;GO:0005634//nucleus;GO:0005829//cytosol	GO:0019888//protein phosphatase regulator activity;GO:0072542//protein phosphatase activator activity	GO:0006470//protein dephosphorylation;GO:0007165//signal transduction;GO:0031952//regulation of protein autophosphorylation;GO:0043666//regulation of phosphoprotein phosphatase activity	3
Zm00001d008250	27	52	54	218	158	69	1.1	1.56	1.6	7.85	7.02	2.16	1.42	5.67667	1.99915	9.32e-05	0.00186622	-	Probable beta-14-xylosyltransferase IRX9H	-	-	-	-	GO:0000139//Golgi membrane;GO:0005794//Golgi apparatus;GO:0016020//membrane;GO:0016021//integral component of membrane	GO:0015018//galactosylgalactosylxylosylprotein 3-beta-glucuronosyltransferase activity;GO:0016740//transferase activity;GO:0042285//xylosyltransferase activity	GO:0009834//plant-type secondary cell wall biogenesis;GO:0010417//glucuronoxylan biosynthetic process;GO:0071555//cell wall organization	2
Zm00001d013295	826	1131	1348	383	212	733	38.91	39.17	45.95	15.9	10.86	26.42	41.3433	17.7267	-1.22173	9.34e-05	0.00186705	photosystemI3	Nuclear pore complex protein Nup214	-	-	-	-	GO:0009507//chloroplast;GO:0009535//chloroplast thylakoid membrane;GO:0009536//plastid;GO:0009579//thylakoid;GO:0016020//membrane;GO:0098572//stromal side of plastid thylakoid membrane	-	GO:0048564//photosystem I assembly	5
Zm00001d038522	447	640	521	1580	1896	736	8.52	8.97	7.19	26.54	39.3	10.74	8.22667	25.5267	1.63363	9.34e-05	0.00186705	-	Putative leucine-rich repeat receptor-like protein kinase family protein	-	-	-	-	GO:0016020//membrane;GO:0016021//integral component of membrane	GO:0000166//nucleotide binding;GO:0004672//protein kinase activity;GO:0004674//protein serine/threonine kinase activity;GO:0005515//protein binding;GO:0005524//ATP binding;GO:0016301//kinase activity;GO:0016740//transferase activity	GO:0006468//protein phosphorylation;GO:0016310//phosphorylation	6
Zm00001d018130	2769	3417	3129	1337	839	2285	173.62	156.75	140.75	71.05	53.98	106.1	157.04	77.0433	-1.02739	9.45e-05	0.00188629	-	Protein CURVATURE THYLAKOID 1D chloroplastic	-	-	-	-	GO:0009535//chloroplast thylakoid membrane;GO:0009579//thylakoid;GO:0016020//membrane;GO:0016021//integral component of membrane	-	-	1
Zm00001d037453	200	146	138	324	273	430	10.93	5.79	5.31	15.72	16.35	18.18	7.34333	16.75	1.18965	9.47e-05	0.00188904	-	Reticulon	-	-	-	-	GO:0005783//endoplasmic reticulum;GO:0005789//endoplasmic reticulum membrane;GO:0016020//membrane;GO:0016021//integral component of membrane	-	-	10
Zm00001d029194	34	84	210	22	17	8	1.23	2.26	5.55	0.7	0.69	0.24	3.01333	0.543333	-2.47145	9.56e-05	0.00190417	-	cytochrome P450 family 81 subfamily D polypeptide 8	-	-	-	-	GO:0016020//membrane;GO:0016021//integral component of membrane	GO:0004497//monooxygenase activity;GO:0005506//iron ion binding;GO:0016491//oxidoreductase activity;GO:0016705//oxidoreductase activity, acting on paired donors, with incorporation or reduction of molecular oxygen;GO:0016709//oxidoreductase activity, acting on paired donors, with incorporation or reduction of molecular oxygen, NAD(P)H as one donor, and incorporation of one atom of oxygen;GO:00200…	GO:0042343//indole glucosinolate metabolic process;GO:0055114//oxidation-reduction process	9
Zm00001d052525	1382	2238	1977	8847	6784	2125	61.58	71.76	63.06	342.83	323.26	71.24	65.4667	245.777	1.90852	9.63e-05	0.0019149	-	Calmodulin binding protein%3B Putative calmodulin-binding family protein	-	-	-	-	-	GO:0005515//protein binding	-	2
Zm00001d027325	184	260	161	659	444	338	9.15	9.43	5.76	28.86	23.9	12.81	8.11333	21.8567	1.42971	9.73e-05	0.00193373	-	peptidoglycan-binding LysM domain-containing protein	-	-	-	-	-	-	-	3
Zm00001d005866	106	169	208	406	276	288	5.47	6.03	6.93	17.1	14.26	10.72	6.14333	14.0267	1.19108	9.75e-05	0.00193455	-	Protein disulfide-isomerase like 2-2	Genetic Information Processing	Folding, sorting and degradation	ko04141//Protein processing in endoplasmic reticulum	K09584	GO:0005623//cell	GO:0016853//isomerase activity	GO:0045454//cell redox homeostasis	3
Zm00001d009226	310	394	328	783	771	528	8.65	8.09	6.63	19.26	23.4	11.28	7.79	17.98	1.2067	9.88e-05	0.00195328	-	Exocyst complex component SEC15B	-	-	-	-	GO:0000145//exocyst;GO:0016020//membrane	-	GO:0006887//exocytosis;GO:0006893//Golgi to plasma membrane transport;GO:0006904//vesicle docking involved in exocytosis	6
Zm00001d032100	50	74	66	13	10	33	1.19	1.3	1.14	0.27	0.26	0.6	1.21	0.376667	-1.68365	9.99e-05	0.00196625	-	Probable pectinesterase/pectinesterase inhibitor 13	-	-	-	-	GO:0005618//cell wall;GO:0016020//membrane;GO:0016021//integral component of membrane	GO:0004857//enzyme inhibitor activity;GO:0016787//hydrolase activity;GO:0030599//pectinesterase activity;GO:0045330//aspartyl esterase activity;GO:0046910//pectinesterase inhibitor activity	GO:0042545//cell wall modification;GO:0043086//negative regulation of catalytic activity;GO:0045490//pectin catabolic process	5
Zm00001d035456	171	263	306	111	51	134	25.14	28.43	32.56	14.38	8.15	15.07	28.71	12.5333	-1.19578	0.000102026	0.00200526	-	-	-	-	-	-	-	-	-	5
Zm00001d002654	704	774	702	240	233	541	18.6	14.88	13.34	5.52	6.74	11.06	15.6067	7.77333	-1.00556	0.000102797	0.00201856	naked endosperm1	naked endosperm1	-	-	-	-	GO:0005634//nucleus	GO:0003676//nucleic acid binding;GO:0003700//transcription factor activity, sequence-specific DNA binding;GO:0046872//metal ion binding	GO:0006355//regulation of transcription, DNA-templated	1
Zm00001d008795	39	73	23	1130	856	83	1.43	1.97	0.61	36.55	34.17	2.33	1.33667	24.35	4.18721	0.000104075	0.00204037	-	UDP-glycosyltransferase 74B1	-	-	-	-	GO:0043231//intracellular membrane-bounded organelle	GO:0008194//UDP-glycosyltransferase activity;GO:0016740//transferase activity;GO:0016757//transferase activity, transferring glycosyl groups;GO:0016758//transferase activity, transferring hexosyl groups;GO:0080043//quercetin 3-O-glucosyltransferase activity;GO:0080044//quercetin 7-O-glucosyltransferase activity	-	2
Zm00001d037425	302	354	289	100	120	217	11.71	10.1	8.11	3.42	5.06	6.44	9.97333	4.97333	-1.00386	0.000106185	0.00206993	-	AT-hook motif nuclear-localized protein 10	-	-	-	-	-	GO:0003677//DNA binding;GO:0003680//AT DNA binding	-	1
Zm00001d033062	18	17	20	2	1	1	0.61	0.42	0.49	0.06	0.04	0.03	0.506667	0.0433333	-3.54749	0.000106353	0.00207133	-	Transparent testa 12 protein	-	-	-	-	GO:0016020//membrane;GO:0016021//integral component of membrane	GO:0015238//drug transmembrane transporter activity;GO:0015297//antiporter activity;GO:0042910//xenobiotic transporter activity	GO:0006855//drug transmembrane transport;GO:0042908//xenobiotic transport;GO:0055085//transmembrane transport	1
Zm00001d042140	186	315	296	321	553	1241	10.05	12.52	11.58	15.29	32.49	51.31	11.3833	33.03	1.53685	0.000107044	0.00208099	-	Beta-1%2C3-glucanase	-	-	-	-	GO:0046658//anchored component of plasma membrane	GO:0004338//glucan exo-1,3-beta-glucosidase activity;GO:0004553//hydrolase activity, hydrolyzing O-glycosyl compounds;GO:0016787//hydrolase activity;GO:0016798//hydrolase activity, acting on glycosyl bonds;GO:0042973//glucan endo-1,3-beta-D-glucosidase activity	GO:0005975//carbohydrate metabolic process;GO:0008152//metabolic process	8
Zm00001d034017	161	178	242	268	356	412	4.87	3.94	5.28	7.11	11.67	9.49	4.69667	9.42333	1.0046	0.000107201	0.00208217	-	Exhydrolase II	-	-	-	-	GO:0016020//membrane;GO:0016021//integral component of membrane	GO:0004553//hydrolase activity, hydrolyzing O-glycosyl compounds;GO:0008422//beta-glucosidase activity;GO:0016787//hydrolase activity	GO:0005975//carbohydrate metabolic process;GO:0009251//glucan catabolic process	7
Zm00001d034678	2	0	0	36	32	5	0.07	0	0	1.1	1.21	0.12	0.0233333	0.81	5.11746	0.000107574	0.00208751	-	Permease I	-	-	-	-	GO:0016020//membrane;GO:0016021//integral component of membrane	GO:0022857//transmembrane transporter activity	GO:0055085//transmembrane transport	2
Zm00001d017380	56	50	35	78	119	204	2.95	1.94	1.33	3.62	6.81	8.22	2.07333	6.21667	1.58419	0.000108598	0.00210414	-	Membrane steroid-binding protein 1	-	-	-	-	GO:0005783//endoplasmic reticulum;GO:0016020//membrane;GO:0016021//integral component of membrane	-	-	8
Zm00001d025707	20	24	46	212	126	46	0.85	0.75	1.42	7.97	5.85	1.5	1.00667	5.10667	2.3428	0.000110657	0.00213568	-	BTB/POZ and TAZ domain-containing protein 2	-	-	-	-	GO:0005634//nucleus	GO:0003712//transcription cofactor activity;GO:0004402//histone acetyltransferase activity;GO:0005515//protein binding;GO:0008270//zinc ion binding	GO:0006355//regulation of transcription, DNA-templated;GO:0016573//histone acetylation	3
Zm00001d047355	115	173	180	315	285	254	13.15	14.55	14.9	31.74	35.43	22.22	14.2	29.7967	1.06926	0.000110811	0.00213568	MADS-transcription factor 51	Agamous-like MADS-box protein AGL14	-	-	-	-	GO:0005634//nucleus	GO:0000977//RNA polymerase II regulatory region sequence-specific DNA binding;GO:0003677//DNA binding;GO:0008134//transcription factor binding;GO:0043565//sequence-specific DNA binding;GO:0044212//transcription regulatory region DNA binding;GO:0046983//protein dimerization activity	GO:0006351//transcription, DNA-templated;GO:0007275//multicellular organism development;GO:0045944//positive regulation of transcription from RNA polymerase II promoter	4
Zm00001d028297	233	224	174	88	79	116	8.8	5.43	4.39	2.75	3.08	3.3	6.20667	3.04333	-1.02817	0.000110963	0.00213589	bHLH-transcription factor 3	Transcription factor bHLH62	-	-	-	-	GO:0005634//nucleus	GO:0003700//transcription factor activity, sequence-specific DNA binding;GO:0043565//sequence-specific DNA binding;GO:0046983//protein dimerization activity	GO:0006355//regulation of transcription, DNA-templated	1
Zm00001d008794	0	4	1	14	11	50	0	0.1	0.02	0.42	0.41	1.3	0.04	0.71	4.14975	0.000111378	0.00214195	WRKY-transcription factor 26	Putative WRKY DNA-binding domain superfamily protein	-	-	-	-	GO:0005634//nucleus	GO:0003677//DNA binding;GO:0003700//transcription factor activity, sequence-specific DNA binding;GO:0043565//sequence-specific DNA binding	GO:0006355//regulation of transcription, DNA-templated	8
Zm00001d029872	461	555	538	1146	1227	771	14.1	12.17	12.41	30.31	39.69	17.84	12.8933	29.28	1.18329	0.000112231	0.00215334	-	Oxysterol-binding protein-related protein 2A	-	-	-	-	GO:0005829//cytosol;GO:0016020//membrane;GO:0043231//intracellular membrane-bounded organelle	GO:0008289//lipid binding;GO:0015248//sterol transporter activity;GO:0032934//sterol binding	-	6
MSTRG.26483	23	22	17	57	112	52	1.24	0.88	0.67	2.72	6.59	2.15	0.93	3.82	2.03827	0.000112271	0.00215334	--	uncharacterized protein LOC111590873 [Zea mays]	-	-	-	-	-	-	-	6
Zm00001d029408	79	136	145	216	277	221	4.32	5.47	5.74	10.42	16.48	9.26	5.17667	12.0533	1.21934	0.000113228	0.00216976	-	GTP-binding protein 1	-	-	-	-	GO:0005794//Golgi apparatus	GO:0000166//nucleotide binding;GO:0005525//GTP binding	GO:0006886//intracellular protein transport;GO:0033365//protein localization to organelle;GO:0043001//Golgi to plasma membrane protein transport	6
Zm00001d025923	37	68	94	134	104	213	2.41	3.26	4.43	7.7	7.37	10.62	3.36667	8.56333	1.34685	0.000113558	0.00217414	-	(+)-neomenthol dehydrogenase	-	-	-	-	-	-	GO:0055114//oxidation-reduction process	10
Zm00001d014063	77	159	106	469	407	157	1.39	2.11	1.38	7.46	7.98	2.17	1.62667	5.87	1.85144	0.000116355	0.00221778	-	MDIS1-interacting receptor like kinase 2	-	-	-	-	GO:0005886//plasma membrane;GO:0009506//plasmodesma;GO:0016020//membrane;GO:0016021//integral component of membrane	GO:0000166//nucleotide binding;GO:0004672//protein kinase activity;GO:0005515//protein binding;GO:0005524//ATP binding;GO:0016301//kinase activity	GO:0006468//protein phosphorylation;GO:0016310//phosphorylation;GO:0046777//protein autophosphorylation	2
Zm00001d028557	41	18	12	93	68	130	5.9	1.84	1.25	11.63	10.47	14.13	2.99667	12.0767	2.01079	0.000116863	0.00222548	-	17.4 kDa class I heat shock protein	Genetic Information Processing	Folding, sorting and degradation	ko04141//Protein processing in endoplasmic reticulum	K13993	-	GO:0043621//protein self-association;GO:0051082//unfolded protein binding	GO:0000302//response to reactive oxygen species;GO:0006457//protein folding;GO:0009408//response to heat;GO:0009651//response to salt stress;GO:0042542//response to hydrogen peroxide;GO:0051259//protein oligomerization	10
Zm00001d036927	3	11	5	43	51	17	0.07	0.18	0.08	0.84	1.24	0.29	0.11	0.79	2.84435	0.000117471	0.00223324	-	ABC transporter A family member 7	-	-	-	-	GO:0016020//membrane;GO:0016021//integral component of membrane;GO:0043231//intracellular membrane-bounded organelle	GO:0000166//nucleotide binding;GO:0005319//lipid transporter activity;GO:0005524//ATP binding;GO:0016887//ATPase activity;GO:0042626//ATPase activity, coupled to transmembrane movement of substances	GO:0006869//lipid transport;GO:0055085//transmembrane transport	6
Zm00001d034897	104	118	155	329	196	235	7.64	6.38	8.25	21.31	15.67	13.22	7.42333	16.7333	1.17259	0.000117629	0.00223324	-	Plastid-specific 30S ribosomal protein 1	-	-	-	-	GO:0005840//ribosome;GO:0009534//chloroplast thylakoid;GO:0009570//chloroplast stroma;GO:0022627//cytosolic small ribosomal subunit	GO:0043022//ribosome binding;GO:0043024//ribosomal small subunit binding	GO:0044238//primary metabolic process;GO:0045900//negative regulation of translational elongation	3
Zm00001d009743	520	407	477	162	86	293	20.26	11.66	13.45	5.56	3.64	8.74	15.1233	5.98	-1.33856	0.000118283	0.00224059	-	Pentatricopeptide repeat-containing protein	-	-	-	-	-	GO:0005515//protein binding;GO:0008270//zinc ion binding	GO:0009451//RNA modification	1
Zm00001d020615	269	437	421	861	822	561	7.34	8.77	8.31	20.71	24.39	11.71	8.14	18.9367	1.21808	0.000119624	0.00226328	-	Pectin lyase-like superfamily protein	-	-	-	-	GO:0005576//extracellular region;GO:0016020//membrane;GO:0016021//integral component of membrane	GO:0004650//polygalacturonase activity;GO:0016787//hydrolase activity;GO:0016798//hydrolase activity, acting on glycosyl bonds;GO:0016829//lyase activity	GO:0005975//carbohydrate metabolic process;GO:0008152//metabolic process;GO:0071555//cell wall organization	2
Zm00001d043651	16	42	10	50	242	973	0.65	1.25	0.29	1.79	10.68	30.18	0.73	14.2167	4.28354	0.000119692	0.00226328	-	Tryptophan aminotransferase-related protein 4	-	-	-	-	GO:0016020//membrane;GO:0016021//integral component of membrane	GO:0003824//catalytic activity;GO:0008483//transaminase activity;GO:0016740//transferase activity;GO:0016846//carbon-sulfur lyase activity	-	8
Zm00001d012918	83	80	67	19	14	41	3.47	2.44	2.01	0.7	0.63	1.3	2.64	0.876667	-1.59044	0.000120575	0.00227797	-	Flap endonuclease 1	-	-	-	-	GO:0005634//nucleus;GO:0005654//nucleoplasm;GO:0005730//nucleolus;GO:0005739//mitochondrion	GO:0000287//magnesium ion binding;GO:0003677//DNA binding;GO:0003824//catalytic activity;GO:0004518//nuclease activity;GO:0004519//endonuclease activity;GO:0004527//exonuclease activity;GO:0008409//5'-3' exonuclease activity;GO:0016787//hydrolase activity;GO:0016788//hydrolase activity, acting on ester bonds;GO:0017108//5'-flap endonuclease activity;GO:0046872//metal ion binding;GO:0048256//flap …	GO:0006260//DNA replication;GO:0006281//DNA repair;GO:0006284//base-excision repair;GO:0006974//cellular response to DNA damage stimulus;GO:0043137//DNA replication, removal of RNA primer;GO:0090305//nucleic acid phosphodiester bond hydrolysis	1
Zm00001d010799	456	654	769	319	137	334	13.65	13.61	16.22	8.14	4.48	7.43	14.4933	6.68333	-1.11675	0.000120946	0.00228297	-	-	-	-	-	-	-	-	-	5
Zm00001d032036	121	246	329	1008	535	391	7.72	11.55	15.2	56.71	37.13	19.1	11.49	37.6467	1.71214	0.000121922	0.00229735	-	Probable carboxylesterase 8	-	-	-	-	-	GO:0016787//hydrolase activity	GO:0009056//catabolic process	3
Zm00001d004443	1017	1575	1874	4783	3486	2108	48.68	55.43	64.92	201.76	181.43	77.21	56.3433	153.467	1.44561	0.000123232	0.00231999	-	Probable cinnamyl alcohol dehydrogenase 9	Metabolism;Metabolism;Metabolism	Global and overview maps;Global and overview maps;Biosynthesis of other secondary metabolites	ko01100//Metabolic pathways;ko01110//Biosynthesis of secondary metabolites;ko00940//Phenylpropanoid biosynthesis	K00083;K00083;K00083	-	GO:0008270//zinc ion binding;GO:0016491//oxidoreductase activity;GO:0016616//oxidoreductase activity, acting on the CH-OH group of donors, NAD or NADP as acceptor;GO:0045551//cinnamyl-alcohol dehydrogenase activity;GO:0046872//metal ion binding	GO:0009809//lignin biosynthetic process;GO:0055114//oxidation-reduction process	2
MSTRG.22176	48	149	43	4	18	16	7.12	16.25	4.62	0.52	2.9	1.82	9.33	1.74667	-2.41727	0.000123536	0.00232257	--	-	-	-	-	-	-	-	-	5
Zm00001d038151	0	1	2	18	28	9	0	0.04	0.07	0.82	1.57	0.36	0.0366667	0.916667	4.64386	0.000123586	0.00232257	-	-	-	-	-	-	-	GO:0004190//aspartic-type endopeptidase activity	GO:0006508//proteolysis;GO:0030163//protein catabolic process	6
Zm00001d027714	788	745	1007	251	190	598	22.23	15.37	20.37	6.27	5.82	12.79	19.3233	8.29333	-1.22032	0.000125885	0.00235751	-	ribosomal large subunit pseudouridine synthase B	-	-	-	-	GO:0009507//chloroplast	GO:0003723//RNA binding;GO:0009982//pseudouridine synthase activity;GO:0016866//intramolecular transferase activity	GO:0000488//maturation of LSU-rRNA from tetracistronic rRNA transcript (SSU-rRNA, LSU-rRNA, 4.5S-rRNA, 5S-rRNA);GO:0000489//maturation of SSU-rRNA from tetracistronic rRNA transcript (SSU-rRNA, LSU-rRNA, 4.5S-rRNA, 5S-rRNA);GO:0001522//pseudouridine synthesis;GO:0009451//RNA modification;GO:0032544//plastid translation	1
Zm00001d027504	39	104	99	20	14	3	0.82	1.61	1.5	0.37	0.32	0.05	1.31	0.246667	-2.40893	0.000127301	0.00237987	php20537b	Nucleoside-triphosphatase THEP1	-	-	-	-	-	-	-	9
Zm00001d013943	94	92	118	18	26	58	7.62	5.44	6.91	1.31	2.28	3.59	6.65667	2.39333	-1.47578	0.000128053	0.00239185	-	FIP1	-	-	-	-	-	-	-	1
Zm00001d025798	352	533	460	939	1133	676	13.72	15.68	13.34	31.55	48.68	20.22	14.2467	33.4833	1.23282	0.000129004	0.00240619	-	calcium-binding EF hand family protein	-	-	-	-	-	GO:0005509//calcium ion binding;GO:0046872//metal ion binding	GO:0006851//mitochondrial calcium ion transport	6
Zm00001d009666	20	34	36	73	94	64	0.89	1.11	1.16	2.85	4.53	2.17	1.05333	3.18333	1.59558	0.000130638	0.00243165	-	NAD(P)-binding Rossmann-fold superfamily protein	-	-	-	-	-	GO:0003854//3-beta-hydroxy-delta5-steroid dehydrogenase activity;GO:0016491//oxidoreductase activity;GO:0016616//oxidoreductase activity, acting on the CH-OH group of donors, NAD or NADP as acceptor	GO:0006694//steroid biosynthetic process;GO:0055114//oxidation-reduction process	6
Zm00001d053293	29	56	50	198	217	61	1.96	2.79	2.45	11.8	15.96	3.16	2.4	10.3067	2.10247	0.000131791	0.00244887	calcineurin B-like12	calcineurin B-like12	-	-	-	-	-	GO:0005509//calcium ion binding	-	2
Zm00001d041776	7	41	125	7	3	3	0.25	1.06	3.18	0.22	0.11	0.08	1.49667	0.136667	-3.45302	0.000132303	0.00245625	dhurrinase2	dhurrinase2	Metabolism;Metabolism;Metabolism;Metabolism;Metabolism	Global and overview maps;Global and overview maps;Biosynthesis of other secondary metabolites;Carbohydrate metabolism;Metabolism of other amino acids	ko01100//Metabolic pathways;ko01110//Biosynthesis of secondary metabolites;ko00940//Phenylpropanoid biosynthesis;ko00500//Starch and sucrose metabolism;ko00460//Cyanoamino acid metabolism	K01188;K01188;K01188;K01188;K01188	-	GO:0004553//hydrolase activity, hydrolyzing O-glycosyl compounds;GO:0008422//beta-glucosidase activity;GO:0016787//hydrolase activity;GO:0016798//hydrolase activity, acting on glycosyl bonds	GO:0005975//carbohydrate metabolic process;GO:0008152//metabolic process	9
Zm00001d048559	6	5	17	44	28	44	0.48	0.29	0.98	3.09	2.42	2.68	0.583333	2.73	2.22651	0.000134595	0.00248375	glutathione transferase35	glutathione transferase35	Metabolism	Metabolism of other amino acids	ko00480//Glutathione metabolism	K00799	GO:0005737//cytoplasm	GO:0004364//glutathione transferase activity;GO:0005515//protein binding;GO:0016740//transferase activity	GO:0006749//glutathione metabolic process	10
Zm00001d028349	12	25	9	34	40	182	0.59	0.9	0.32	1.46	2.12	6.79	0.603333	3.45667	2.51835	0.000134873	0.00248674	-	Peroxidase 59	Metabolism;Metabolism;Metabolism	Global and overview maps;Global and overview maps;Biosynthesis of other secondary metabolites	ko01100//Metabolic pathways;ko01110//Biosynthesis of secondary metabolites;ko00940//Phenylpropanoid biosynthesis	K00430;K00430;K00430	GO:0005576//extracellular region	GO:0004601//peroxidase activity;GO:0016491//oxidoreductase activity;GO:0020037//heme binding;GO:0046872//metal ion binding	GO:0006979//response to oxidative stress;GO:0042744//hydrogen peroxide catabolic process;GO:0055114//oxidation-reduction process;GO:0098869//cellular oxidant detoxification	8
Zm00001d039824	14	19	25	38	52	67	0.28	0.28	0.36	0.66	1.11	1.01	0.306667	0.926667	1.59538	0.000135768	0.00249894	-	LRR receptor-like serine/threonine-protein kinase EFR	-	-	-	-	GO:0005886//plasma membrane;GO:0009506//plasmodesma;GO:0016020//membrane;GO:0016021//integral component of membrane	GO:0000166//nucleotide binding;GO:0004672//protein kinase activity;GO:0004674//protein serine/threonine kinase activity;GO:0005515//protein binding;GO:0005524//ATP binding;GO:0016301//kinase activity;GO:0016740//transferase activity	GO:0006468//protein phosphorylation;GO:0016310//phosphorylation;GO:0046777//protein autophosphorylation	7
Zm00001d012627	38	72	55	96	117	121	1.74	2.43	1.83	3.88	5.83	4.25	2	4.65333	1.21826	0.000137731	0.0025329	-	Insulin-degrading enzyme-like 1 peroxisomal	-	-	-	-	GO:0005739//mitochondrion	GO:0003824//catalytic activity;GO:0046872//metal ion binding	GO:0051603//proteolysis involved in cellular protein catabolic process	7
Zm00001d042482	111	163	189	498	602	207	4.43	4.78	5.46	17.5	26.11	6.32	4.89	16.6433	1.76704	0.000138006	0.00253579	bHLH-transcription factor 132	bHLH-transcription factor 132	-	-	-	-	GO:0005634//nucleus;GO:0005829//cytosol	GO:0001228//transcriptional activator activity, RNA polymerase II transcription regulatory region sequence-specific binding;GO:0003677//DNA binding;GO:0044212//transcription regulatory region DNA binding;GO:0046983//protein dimerization activity	GO:0010119//regulation of stomatal movement;GO:0045944//positive regulation of transcription from RNA polymerase II promoter	6
Zm00001d049597	1861	2800	2125	7424	5412	3107	53.39	59.17	44.19	187.79	169.06	68.23	52.25	141.693	1.43927	0.00013816	0.00253645	-	External alternative NAD(P)H-ubiquinone oxidoreductase B4 mitochondrial	-	-	-	-	-	GO:0005509//calcium ion binding;GO:0016491//oxidoreductase activity	GO:0055114//oxidation-reduction process	2
Zm00001d022179	646	842	922	2093	1798	1132	27.1	25.89	27.96	77.5	82	36.3	26.9833	65.2667	1.27428	0.000139078	0.00254457	SnRK2 serine threonine protein kinase2	Serine/threonine-protein kinase SRK2C	Environmental Information Processing;Environmental Information Processing	Signal transduction;Signal transduction	ko04075//Plant hormone signal transduction;ko04016//MAPK signaling pathway - plant	K14498;K14498	GO:0005634//nucleus;GO:0005737//cytoplasm	GO:0000166//nucleotide binding;GO:0004672//protein kinase activity;GO:0004674//protein serine/threonine kinase activity;GO:0005524//ATP binding;GO:0016301//kinase activity	GO:0006468//protein phosphorylation;GO:0009738//abscisic acid-activated signaling pathway;GO:0009845//seed germination;GO:0016310//phosphorylation;GO:0035556//intracellular signal transduction;GO:0090351//seedling development	2
Zm00001d033271	0	0	0	28	8	3	0	0	0	1.47	0.52	0.14	0.001	0.71	9.47168	0.000139897	0.00255738	-	F-box domain containing protein expressed	-	-	-	-	-	GO:0005515//protein binding	-	3
MSTRG.2391	66	157	117	212	162	293	5.88	10.29	7.52	16.59	15.62	19.92	7.89667	17.3767	1.13784	0.000140439	0.00256511	--	Phenylalanine ammonia-lyase [Zea mays]	-	-	-	-	-	-	-	10
Zm00001d019078	90	190	129	254	359	258	3.22	5	3.34	8.01	13.96	7.06	3.85333	9.67667	1.3284	0.000144536	0.00263068	-	AAA-ATPase ASD mitochondrial	-	-	-	-	GO:0016020//membrane;GO:0016021//integral component of membrane	GO:0000166//nucleotide binding;GO:0005524//ATP binding	-	6
Zm00001d043095	935	727	715	131	119	503	21.05	12.05	11.69	2.6	2.94	8.68	14.93	4.74	-1.65526	0.000145069	0.00263574	-	Zinc finger protein VAR3 chloroplastic	-	-	-	-	-	GO:0046872//metal ion binding	-	1
Zm00001d027443	44	64	53	167	149	88	2.33	2.5	2.04	7.81	8.59	3.57	2.29	6.65667	1.53945	0.000148429	0.0026912	hydroxylase8	hydroxylase8	Metabolism;Metabolism;Metabolism	Global and overview maps;Global and overview maps;Metabolism of terpenoids and polyketides	ko01100//Metabolic pathways;ko01110//Biosynthesis of secondary metabolites;ko00906//Carotenoid biosynthesis	K15746;K15746;K15746	GO:0016020//membrane;GO:0016021//integral component of membrane	GO:0005506//iron ion binding;GO:0016491//oxidoreductase activity	GO:0008610//lipid biosynthetic process;GO:0055114//oxidation-reduction process	2
Zm00001d040416	1421	1270	1275	253	253	902	44.8	31.47	32.38	8.78	7.75	24.94	36.2167	13.8233	-1.38955	0.000148502	0.0026912	-	DNA gyrase subunit B mitochondrial	-	-	-	-	GO:0005694//chromosome	GO:0000166//nucleotide binding;GO:0003677//DNA binding;GO:0003916//DNA topoisomerase activity;GO:0003918//DNA topoisomerase type II (ATP-hydrolyzing) activity;GO:0005524//ATP binding;GO:0016853//isomerase activity	GO:0006265//DNA topological change	1
Zm00001d024406	49	63	56	143	152	96	2.17	1.98	1.72	5.32	7.04	3.19	1.95667	5.18333	1.40548	0.000149355	0.0026958	-	Protein binding protein%3B Putative RING zinc finger domain superfamily protein isoform 1%3B Putative RING zinc finger domain superfamily protein isoform 2	-	-	-	-	-	GO:0061630//ubiquitin protein ligase activity	GO:0016567//protein ubiquitination	6
Zm00001d036035	44	61	59	129	106	100	3.99	4.07	3.87	10.31	10.45	6.94	3.97667	9.23333	1.21529	0.000150751	0.00271188	-	Putative peptidyl-prolyl cis-trans isomerase family protein	-	-	-	-	-	GO:0003755//peptidyl-prolyl cis-trans isomerase activity;GO:0016853//isomerase activity	GO:0000413//protein peptidyl-prolyl isomerization;GO:0006457//protein folding	4
Zm00001d018738	162	283	129	249	538	785	22.36	28.73	12.89	30.29	80.76	82.92	21.3267	64.6567	1.60014	0.000151073	0.00271539	pathogenesis related protein4	pathogenesis related protein4	Environmental Information Processing;Organismal Systems;Environmental Information Processing	Signal transduction;Environmental adaptation;Signal transduction	ko04075//Plant hormone signal transduction;ko04626//Plant-pathogen interaction;ko04016//MAPK signaling pathway - plant	K13449;K13449;K13449	GO:0005576//extracellular region;GO:0005615//extracellular space	-	-	7
Zm00001d024996	30	84	54	154	214	1474	2.54	5.22	3.34	11.54	19.75	95.44	3.7	42.2433	3.51313	0.000151487	0.00271943	-	Bowman-Birk type trypsin inhibitor	-	-	-	-	GO:0005576//extracellular region	GO:0004867//serine-type endopeptidase inhibitor activity;GO:0008233//peptidase activity	GO:0006508//proteolysis;GO:0010951//negative regulation of endopeptidase activity	8
Zm00001d025580	7	3	11	37	43	24	0.2	0.06	0.23	0.95	1.36	0.53	0.163333	0.946667	2.53504	0.00015263	0.00273629	somatic embryogenesis receptor-like kinase1	somatic embryogenesis receptor-like kinase1	-	-	-	-	GO:0005886//plasma membrane;GO:0009506//plasmodesma;GO:0016020//membrane;GO:0016021//integral component of membrane	GO:0000166//nucleotide binding;GO:0004672//protein kinase activity;GO:0004674//protein serine/threonine kinase activity;GO:0004675//transmembrane receptor protein serine/threonine kinase activity;GO:0005102//receptor binding;GO:0005515//protein binding;GO:0005524//ATP binding;GO:0016301//kinase activity;GO:0016740//transferase activity	GO:0006468//protein phosphorylation;GO:0007165//signal transduction;GO:0007178//transmembrane receptor protein serine/threonine kinase signaling pathway;GO:0009742//brassinosteroid mediated signaling pathway;GO:0010262//somatic embryogenesis;GO:0016310//phosphorylation;GO:0040008//regulation of growth;GO:0045089//positive regulation of innate immune response;GO:0046777//protein autophosphorylatio…	6
Zm00001d024961	201	475	340	652	830	601	5.8	10.09	7.11	16.59	26.06	13.28	7.66667	18.6433	1.28199	0.000152758	0.00273629	-	Serine/threonine protein kinase	-	-	-	-	-	GO:0004672//protein kinase activity;GO:0004674//protein serine/threonine kinase activity;GO:0005524//ATP binding;GO:0016301//kinase activity	GO:0006468//protein phosphorylation;GO:0016310//phosphorylation	6
Zm00001d008529	371	313	256	589	505	708	21.91	13.59	10.95	30.66	32.43	31.97	15.4833	31.6867	1.03316	0.000152874	0.00273629	-	Endonuclease 2	-	-	-	-	-	GO:0003676//nucleic acid binding;GO:0004519//endonuclease activity;GO:0016788//hydrolase activity, acting on ester bonds	GO:0006308//DNA catabolic process;GO:0090305//nucleic acid phosphodiester bond hydrolysis	10
Zm00001d023843	346	657	207	1097	1302	856	10.36	14.47	4.48	28.94	42.39	19.61	9.77	30.3133	1.63352	0.000153001	0.00273629	-	Calmodulin-binding protein 60 G	-	-	-	-	GO:0005634//nucleus	GO:0003700//transcription factor activity, sequence-specific DNA binding;GO:0005516//calmodulin binding;GO:0043565//sequence-specific DNA binding	GO:0006355//regulation of transcription, DNA-templated;GO:0080142//regulation of salicylic acid biosynthetic process	6
Zm00001d038460	33	106	63	246	218	119	1.08	2.47	1.29	6.64	6.06	3.28	1.61333	5.32667	1.72319	0.000153799	0.00274597	-	Putative aminotransferase class III superfamily protein	-	-	-	-	-	GO:0003824//catalytic activity;GO:0008483//transaminase activity;GO:0016740//transferase activity;GO:0030170//pyridoxal phosphate binding	-	2
Zm00001d008604	690	805	857	1556	1669	1160	22.14	19.03	19.99	44.2	58.33	28.67	20.3867	43.7333	1.10111	0.000155033	0.00276341	-	Protein NRT1/ PTR FAMILY 8.1	-	-	-	-	GO:0016020//membrane;GO:0016021//integral component of membrane	GO:0005215//transporter activity;GO:0015333//peptide:proton symporter activity;GO:0022857//transmembrane transporter activity;GO:0035673//oligopeptide transmembrane transporter activity;GO:1904680//peptide transmembrane transporter activity	GO:0006857//oligopeptide transport;GO:0035672//oligopeptide transmembrane transport;GO:0055085//transmembrane transport;GO:1902600//hydrogen ion transmembrane transport	6
Zm00001d012935	2	15	14	283	195	25	0.07	0.41	0.46	9.08	7.39	0.79	0.313333	5.75333	4.19863	0.0001552	0.00276408	-	Nucleobase-ascorbate transporter 6	-	-	-	-	GO:0016020//membrane;GO:0016021//integral component of membrane	GO:0022857//transmembrane transporter activity	GO:0055085//transmembrane transport	2
Zm00001d022569	55	82	109	156	179	157	5.1	5.59	7.32	12.76	18.06	11.15	6.00333	13.99	1.22056	0.000155472	0.00276663	-	senescence associated gene 20	-	-	-	-	-	-	-	6
Zm00001d022036	30	35	70	11	0	5	1.77	1.51	2.97	0.57	0	0.23	2.08333	0.266667	-2.96578	0.000155641	0.00276735	-	Cysteine proteinases superfamily protein	-	-	-	-	GO:0005615//extracellular space;GO:0005764//lysosome	GO:0004197//cysteine-type endopeptidase activity;GO:0008234//cysteine-type peptidase activity	GO:0006508//proteolysis;GO:0051603//proteolysis involved in cellular protein catabolic process	9
Zm00001d048191	15	20	15	56	53	39	0.7	0.68	0.5	2.29	2.68	1.39	0.626667	2.12	1.75829	0.000156625	0.00278252	-	Membrane protein	-	-	-	-	GO:0016020//membrane;GO:0016021//integral component of membrane	-	GO:0055114//oxidation-reduction process	4
Zm00001d007341	583	583	375	1086	720	1355	53.8	39.56	25.05	88.32	72.25	95.68	39.47	85.4167	1.11376	0.000157018	0.0027872	-	HVA22-like protein e	-	-	-	-	GO:0016020//membrane;GO:0016021//integral component of membrane	-	-	10
Zm00001d028370	350	550	526	1004	888	705	9.04	10.44	9.83	22.84	24.93	13.93	9.77	20.5667	1.07388	0.000157338	0.00279057	-	Protein OBERON 3	-	-	-	-	GO:0005634//nucleus	GO:0046872//metal ion binding	GO:0010071//root meristem specification;GO:0010078//maintenance of root meristem identity;GO:0010468//regulation of gene expression;GO:0010492//maintenance of shoot apical meristem identity	2
Zm00001d010375	17	16	17	38	35	79	0.56	0.39	0.4	1.1	1.25	1.98	0.45	1.44333	1.68141	0.000159226	0.00281938	-	ATP-dependent 6-phosphofructokinase 4 chloroplastic	-	-	-	-	GO:0005737//cytoplasm	GO:0000166//nucleotide binding;GO:0003824//catalytic activity;GO:0003872//6-phosphofructokinase activity;GO:0005524//ATP binding;GO:0016301//kinase activity;GO:0016740//transferase activity;GO:0046872//metal ion binding	GO:0006002//fructose 6-phosphate metabolic process;GO:0006096//glycolytic process;GO:0008152//metabolic process;GO:0016310//phosphorylation;GO:0061615//glycolytic process through fructose-6-phosphate	8
Zm00001d039065	456	799	750	1432	1179	1013	16.34	21.45	19.84	45.98	45.84	27.85	19.21	39.89	1.05417	0.000162874	0.00288029	G-box binding factor	G-box binding factor	-	-	-	-	GO:0005634//nucleus	GO:0003700//transcription factor activity, sequence-specific DNA binding;GO:0043565//sequence-specific DNA binding;GO:0044877//macromolecular complex binding	GO:0006355//regulation of transcription, DNA-templated;GO:0010468//regulation of gene expression	2
Zm00001d034069	31	49	26	198	134	54	1.13	1.31	0.68	6.35	5.3	1.5	1.04	4.38333	2.07544	0.000163447	0.00288699	-	UDP-glycosyltransferase 83A1	-	-	-	-	GO:0043231//intracellular membrane-bounded organelle	GO:0008194//UDP-glycosyltransferase activity;GO:0016740//transferase activity;GO:0016758//transferase activity, transferring hexosyl groups;GO:0080043//quercetin 3-O-glucosyltransferase activity;GO:0080044//quercetin 7-O-glucosyltransferase activity	-	2
Zm00001d005881	2076	951	1128	258	272	785	61.64	20.53	23.97	6.7	8.86	17.31	35.38	10.9567	-1.69113	0.000164908	0.00291039	-	Remorin family protein	-	-	-	-	-	-	-	1
Zm00001d029410	443	882	816	1146	1396	1232	17.41	25.49	23.23	39.7	59.66	37.05	22.0433	45.47	1.04457	0.000166011	0.00292744	-	Serine carboxypeptidase-like 51	-	-	-	-	GO:0016020//membrane;GO:0016021//integral component of membrane	GO:0004180//carboxypeptidase activity;GO:0004185//serine-type carboxypeptidase activity;GO:0008233//peptidase activity;GO:0016787//hydrolase activity	GO:0006508//proteolysis;GO:0051603//proteolysis involved in cellular protein catabolic process	6
Zm00001d014244	24	19	17	95	81	39	1.15	0.67	0.59	4.03	4.24	1.44	0.803333	3.23667	2.01044	0.00016653	0.00293284	-	Esterase	Metabolism;Metabolism	Global and overview maps;Biosynthesis of other secondary metabolites	ko01110//Biosynthesis of secondary metabolites;ko00901//Indole alkaloid biosynthesis	K21026;K21026	-	GO:0016788//hydrolase activity, acting on ester bonds	-	2
Zm00001d051015	188	256	165	343	383	376	11.59	11.6	7.36	18.63	25.67	17.73	10.1833	20.6767	1.02179	0.000170352	0.00299661	-	Nicotinamidase 1	-	-	-	-	-	GO:0003824//catalytic activity	-	7
[truncated: 781 more rows]

## Sheet: Table S5
Table S5. Functional Annotation and Cluster Classification of the Top 50 Upregulated Genes Based on PPI Network Analysis.
name	LD6L_mean	SD6L_mean	log2(fc)	PValue	FDR	Symbol	Description	KEGG_A_class	KEGG_B_class	Pathway	K_ID	GO Component	GO Function	GO Process	Cluster	Degree
[truncated: 50 more rows]

## Sheet: Table S6
Table S6. Functional Annotation and Cluster Classification of the Top 50 Downregulated Genes Based on PPI Network Analysis.
[truncated: 51 more rows]

## Sheet: Table S7
Table S7 Details information of circadian rhythm-related DEGs identified from RNA-seq
[truncated: 9 more rows]
